# Supplementary material for: Quantifying individual variability in exposure risk to mosquito bites in the Cascades region, Burkina Faso
Source: Malar J. 2021 Jan 18;20:44. doi: 10.1186/s12936-020-03538-5 (PMC7814650; doi:10.1186/s12936-020-03538-5)
Supplement: Supplementary file 2 — Additional file 2. Raw data for GLM 1: Predicting the time spent indoors per person per night. Raw data for GLM 2: Predicting the bites received per person per night. Raw mosquito data: indoors. Raw mosquito data: outdoors. Output for GLMM 1, model statistics and predictions. Output for GLMM 2, model statistics and predictions. [file 12936_2020_3538_MOESM2_ESM.xlsx]

## Sheet: GLMM 1 data Time spent indoors
ID2	vil	sex	age	mon	hum_inside			ID2	Unique ID associated with individual
NaAS001f	Nia	F	1	November	7.5			vil	Village
NaAS0045m	Nia	M	45	November	7			sex	Sex of individual
NaAS014m	Nia	M	14	November	6.5			age	Age of individual
NaAS017m	Nia	M	17	November	6			mon	Month when sampling was completed
NaAS022m	Nia	M	22	November	7			hum_inside	Estimated hours spent indoors
NaAS114m	Nia	M	14	November	7.5
NaAS34m	Nia	M	34	November	7
NaBS020f	Nia	F	20	November	7			Row Labels	Min of hum_inside	Max of hum_inside	Average of hum_inside	Hours	minutes
NaDS020f	Nia	F	20	November	7.5			April	0	9.5	6.41701	6	25.0207
NaFS010f	Nia	F	10	November	8			May	0	12	6.00955	6	0.573248
NaFS017f	Nia	F	17	November	7.5			July	0	10.5	7.75458	7	45.2749
NaFS024f	Nia	F	24	November	6.5			October	0	12	7.03402	7	2.04142
NaFS035f	Nia	F	35	November	6			November	5.5	12.5	7.3314	7	19.8837
NaGS070f	Nia	F	70	November	8
NaIS005m	Nia	M	5	November	7.5			Grand Total	0	12.5	7.10222	7	6.13295
NaIS015m	Nia	M	15	November	7
NaKS001f	Nia	F	1	November	8
NaLS018f	Nia	F	18	November	7.5
NaMS036f	Nia	F	38	November	7
NaMS045f	Nia	F	45	November	6.5
NaSS001f	Nia	F	1	November	7
NaSS009f	Nia	F	9	November	7.5
NaSS016f	Nia	F	16	November	7.5
NaSS037f	Nia	F	37	November	6.5
NaUS003m	Nia	M	3	November	8
NaAS001f	Nia	F	1	May	6
NaAS0045m	Nia	M	45	May	6
NaAS014m	Nia	M	14	May	6
NaAS017m	Nia	M	17	May	5.5
NaAS022m	Nia	M	22	May	5.5
NaAS114m	Nia	M	14	May	6
NaFS010f	Nia	F	10	May	6
NaFS017f	Nia	F	17	May	6
NaFS024f	Nia	F	24	May	6
NaFS035f	Nia	F	35	May	7.5
NaGS070f	Nia	F	70	May	5.5
NaIS005m	Nia	M	5	May	6
NaIS015m	Nia	M	15	May	6
NaKS001f	Nia	F	1	May	6
NaLS018f	Nia	F	18	May	6
NaMS036f	Nia	F	38	May	6
NaMS045f	Nia	F	45	May	6
NaSS001f	Nia	F	1	May	6
NaSS009f	Nia	F	9	May	6
NaSS016f	Nia	F	16	May	6
NaSS037f	Nia	F	37	May	5.5
NaUS003m	Nia	M	3	May	6
TaAA1068f	Ta	F	68	october	8
TaAA2065f	Ta	F	65	october	7.5
TaAA3055f	Ta	F	55	october	7.5
TaAA4053f	Ta	F	53	october	7.5
TaAC006f	Ta	F	6	october	8
TaAC034f	Ta	F	34	october	7.5
TaAC047m	Ta	M	47	october	4
TaAC058f	Ta	F	58	october	4.5
TaAG1018f	Ta	F	18	october	7.5
TaAG3017f	Ta	F	17	october	7.5
TaAG4016f	Ta	F	16	october	7.5
TaAM068f	Ta	F	68	october	7.5
TaAO023f	Ta	F	23	october	7.5
TaAT001f	Ta	F	1	october	8.5
TaAT018F	Ta	M	18	october	4.5
TaAT025m	Ta	M	25	october	7.5
TaAT031f	Ta	F	31	october	7.5
TaBD042f	Ta	F	42	october	6.5
TaBT052f	Ta	F	52	october	7.5
TaDC010m	Ta	M	10	october	8
TaDC017m	Ta	M	17	october	7
TaDT047m	Ta	M	47	october	4
TaEC028f	Ta	F	28	october	7.5
TaEK000f	Ta	F	0	october	8
TaFT048m	Ta	M	48	october	7
TaGC000m	Ta	M	0	october	8.5
TaJT016m	Ta	M	16	october	8
TaJT116M	Ta	M	16	october	8
TaKC046m	Ta	M	46	october	6
TaLT012f	Ta	F	12	october	7.5
TaLT112f	Ta	F	12	october	8.5
TaMA010f	Ta	F	10	october	8
TaMC046f	Ta	F	46	october	2
TaMK009f	Ta	F	9	october	8.5
TaMT046f	Ta	F	46	october	6.5
TaOW1068f	Ta	F	68	october	8
TaOW2078f	Ta	F	90	october	8.5
TaOW3075f	Ta	F	75	october	8
TaOW4072f	Ta	F	72	october	8
TaRK010f	Ta	F	10	october	7
TaRT018m	Ta	M	18	october	3
TaSC037f	Ta	F	37	october	8.5
TaSC052m	Ta	M	52	october	6.5
TaTC050m	Ta	M	50	october	9
TaTD037f	Ta	F	37	october	7.5
TaTO035f	Ta	F	35	october	7.5
TaVO056f	Ta	F	56	october	7.5
TaYC059m	Ta	M	59	october	4
TaAA1068f	Ta	F	68	april	6.5
TaAA2065f	Ta	F	65	april	7
TaAA3055f	Ta	F	55	april	8.5
TaAA4053f	Ta	F	53	april	6.5
TaAC006f	Ta	F	6	april	7
TaAC034f	Ta	F	34	april	7
TaAC047m	Ta	M	47	april	4.5
TaAC058f	Ta	F	58	april	7.5
TaAG1018f	Ta	F	18	april	6
TaAG3017f	Ta	F	17	april	6
TaAG4016f	Ta	F	16	april	5.5
TaAM068f	Ta	F	68	april	6
TaAO023f	Ta	F	23	april	5
TaAT001f	Ta	F	1	april	6.5
TaAT025m	Ta	M	25	april	5.5
TaAT031f	Ta	F	31	april	7.5
TaBD042f	Ta	F	42	april	5.5
TaBT052f	Ta	F	52	april	6
TaDC010m	Ta	M	10	april	7
TaDC017m	Ta	M	17	april	1
TaDT047m	Ta	M	47	april	1
TaEC028f	Ta	F	28	april	7.5
TaEK000f	Ta	F	0	april	7
TaET009m	Ta	M	9	april	7.5
TaFT004f	Ta	F	4	april	8
TaFT048m	Ta	M	48	april	2.5
TaGC000m	Ta	M	0	april	7
TaJT016m	Ta	M	16	april	7
TaJT116M	Ta	M	16	april	7.5
TaKC046m	Ta	M	46	april	5.5
TaLT012f	Ta	F	12	april	7.5
TaLT112f	Ta	F	12	april	6.5
TaMA010f	Ta	F	10	april	8
TaMC046f	Ta	F	46	april	2
TaMK009f	Ta	F	9	april	7
TaMT004m	Ta	M	4	april	7.5
TaMT025f	Ta	F	25	april	7
TaMT046f	Ta	F	46	april	5
TaOW1068f	Ta	F	68	april	7
TaOW4072f	Ta	F	72	april	4.5
TaRK010f	Ta	F	10	april	7
TaSC037f	Ta	F	37	april	5.5
TaSC052m	Ta	M	52	april	0
TaST016m	Ta	M	16	april	7
TaTC050m	Ta	M	50	april	4.5
TaTD037f	Ta	F	37	april	6
TaTO035f	Ta	F	35	april	7
TaVO056f	Ta	F	56	april	7
TaYC059m	Ta	M	59	april	4.5
TaAA1068f	Ta	F	68	july	8.5
TaAA2065f	Ta	F	65	july	9
TaAA3055f	Ta	F	55	july	8
TaAA4053f	Ta	F	53	july	7.5
TaAC006f	Ta	F	6	july	9
TaAC014m	Ta	M	14	july	7
TaAC034f	Ta	F	34	july	8
TaAC047m	Ta	M	47	july	7
TaAC058f	Ta	F	58	july	6
TaAG1018f	Ta	F	18	july	6.5
TaAG3017f	Ta	F	17	july	7
TaAG4016f	Ta	F	16	july	7.5
TaAM068f	Ta	F	68	july	8.5
TaAO023f	Ta	F	23	july	8.5
TaAO023m	Ta	M	23	july	0
TaAT001f	Ta	F	1	july	9.5
TaAT018m	Ta	M	18	july	6.5
TaAT020m	Ta	M	20	july	7
TaAT024m	Ta	M	24	july	5.5
TaAT025m	Ta	M	25	july	6
TaAT031f	Ta	F	31	july	6.5
TaBC012m	Ta	M	12	july	6
TaBC016m	Ta	M	16	july	7
TaBD042f	Ta	F	42	july	10
TaBT020f	Ta	F	20	july	7
TaBT052f	Ta	F	52	july	7
TaCO018m	Ta	M	18	july	7.5
TaDC010m	Ta	M	10	july	9
TaDC017m	Ta	M	17	july	6
TaDT047m	Ta	M	47	july	0
TaEC028f	Ta	F	28	july	8.5
TaEK000f	Ta	F	0	july	10
TaET009m	Ta	M	9	july	9.5
TaFO035f	Ta	F	35	july	6.5
TaFT004f	Ta	F	4	july	9.5
TaFT048m	Ta	M	48	july	6
TaGC000m	Ta	M	0	july	9
TaHC014m	Ta	M	14	july	8.5
TaHT023f	Ta	F	23	july	6.5
TaJT016m	Ta	M	16	july	7
TaJT116M	Ta	M	16	july	7
TaKC046m	Ta	M	46	july	8
TaLT012f	Ta	F	12	july	9
TaLT112f	Ta	F	12	july	6.5
TaMA010f	Ta	F	10	july	9
TaMA027f	Ta	F	27	july	6.5
TaMC044f	Ta	F	44	july	10
TaMC046f	Ta	F	46	july	7
TaMK009f	Ta	F	9	july	9
TaMO046f	Ta	F	46	july	7.5
TaMT004m	Ta	M	4	july	9.5
TaMT046f	Ta	F	46	july	9
TaMT048m	Ta	M	48	july	6.5
TaNT012f	Ta	F	12	july	7.5
TaOW1068f	Ta	F	68	july	9
TaOW4072f	Ta	F	72	july	9
TaRC018m	Ta	M	18	july	6
TaRK010f	Ta	F	10	july	9
TaSC022f	Ta	F	22	july	5.5
TaSC037f	Ta	F	37	july	7.5
TaSC052m	Ta	M	52	july	5
TaSO037f	Ta	F	37	july	7.5
TaST006f	Ta	F	6	july	9
TaST016m	Ta	M	16	july	8.5
TaTC050m	Ta	M	50	july	7.5
TaTD037f	Ta	F	37	july	8.5
TaTO035f	Ta	F	35	july	9
TaTO055f	Ta	F	55	july	6
TaVO056f	Ta	F	56	july	7.5
TaYC059m	Ta	M	59	july	4
NaAS001f	Nia	F	1	November	7.5
NaAS0045m	Nia	M	45	November	7
NaAS014m	Nia	M	14	November	7
NaAS017m	Nia	M	17	November	7
NaAS022m	Nia	M	22	November	7
NaAS114m	Nia	M	14	November	6.5
NaBS020f	Nia	F	20	November	7.5
NaDS020f	Nia	F	20	November	7.5
NaFS010f	Nia	F	10	November	7.5
NaFS017f	Nia	F	17	November	7.5
NaFS024f	Nia	F	24	November	6.5
NaFS035f	Nia	F	35	November	6.5
NaGS070f	Nia	F	70	November	6.5
NaIS005m	Nia	M	5	November	6.5
NaIS015m	Nia	M	15	November	7
NaKS001f	Nia	F	1	November	8
NaLS018f	Nia	F	18	November	7.5
NaMS036f	Nia	F	38	November	6.5
NaMS045f	Nia	F	45	November	7
NaSS001f	Nia	F	1	November	8
NaSS009f	Nia	F	9	November	8
NaSS016f	Nia	F	16	November	7
NaSS037f	Nia	F	37	November	6
NaUS003m	Nia	M	3	November	7.5
NaAS001f	Nia	F	1	May	6.5
NaAS0045m	Nia	M	45	May	7.5
NaAS014m	Nia	M	14	May	6
NaAS017m	Nia	M	17	May	6
NaAS114m	Nia	M	14	May	6
NaAS34m	Nia	M	34	May	6
NaDS020f	Nia	F	20	May	6
NaFS010f	Nia	F	10	May	6
NaFS017f	Nia	F	17	May	6
NaFS024f	Nia	F	24	May	7.5
NaFS035f	Nia	F	35	May	5.5
NaGS070f	Nia	F	70	May	5
NaIS005m	Nia	M	5	May	6.5
NaIS015m	Nia	M	15	May	6
NaKS001f	Nia	F	1	May	7.5
NaLS018f	Nia	F	18	May	6
NaMS036f	Nia	F	38	May	6
NaMS045f	Nia	F	45	May	5
NaSS001f	Nia	F	1	May	6.5
NaSS009f	Nia	F	9	May	6.5
NaSS016f	Nia	F	16	May	6
NaSS037f	Nia	F	37	May	6.5
NaUS003m	Nia	M	3	May	7.5
TaAA1068f	Ta	F	68	october	8
TaAA2065f	Ta	F	65	october	8
TaAA3055f	Ta	F	55	october	8
TaAA4053f	Ta	F	53	october	7.5
TaAC006f	Ta	F	6	october	7
TaAC034f	Ta	F	34	october	7
TaAC047m	Ta	M	47	october	6.5
TaAC058f	Ta	F	58	october	3
TaAG1018f	Ta	F	18	october	3
TaAG3017f	Ta	F	17	october	7.5
TaAM068f	Ta	F	68	october	7.5
TaAO023f	Ta	F	23	october	7.5
TaAT001f	Ta	F	1	october	8
TaAT018F	Ta	M	18	october	8
TaAT025m	Ta	M	25	october	7.5
TaAT031f	Ta	F	31	october	7.5
TaBD042f	Ta	F	42	october	6.5
TaBT052f	Ta	F	52	october	8
TaDC010m	Ta	M	10	october	7
TaDC017m	Ta	M	17	october	8
TaDT047m	Ta	M	47	october	5
TaEC028f	Ta	F	28	october	7.5
TaEK000f	Ta	F	0	october	8
TaFT048m	Ta	M	48	october	7.5
TaGC000m	Ta	M	0	october	8.5
TaJT016m	Ta	M	16	october	8
TaJT116M	Ta	M	16	october	8
TaKC046m	Ta	M	46	october	2.5
TaLT012f	Ta	F	12	october	7.5
TaLT112f	Ta	F	12	october	8.5
TaMA010f	Ta	F	10	october	8.5
TaMC046f	Ta	F	46	october	7.5
TaMK009f	Ta	F	9	october	7.5
TaMT046f	Ta	F	46	october	4
TaOW1068f	Ta	F	68	october	7.5
TaOW2078f	Ta	F	90	october	8
TaOW3075f	Ta	F	75	october	7.5
TaOW4072f	Ta	F	72	october	7.5
TaRK010f	Ta	F	10	october	8
TaSC037f	Ta	F	37	october	8
TaSC052m	Ta	M	52	october	7.5
TaST016m	Ta	M	16	october	7
TaTC050m	Ta	M	50	october	8.5
TaTD037f	Ta	F	37	october	7
TaTO035f	Ta	F	35	october	7
TaVO056f	Ta	F	56	october	7
TaYC059m	Ta	M	59	october	4
TaAA1068f	Ta	F	68	april	9
TaAA2065f	Ta	F	65	april	9
TaAA3055f	Ta	F	55	april	9
TaAA4053f	Ta	F	53	april	9
TaAC006f	Ta	F	6	april	8.5
TaAC034f	Ta	F	34	april	9
TaAC047m	Ta	M	47	april	5.5
TaAC058f	Ta	F	58	april	9
TaAG1018f	Ta	F	18	april	9
TaAG3017f	Ta	F	17	april	8.5
TaAG4016f	Ta	F	16	april	8
TaAM068f	Ta	F	68	april	9
TaAO023f	Ta	F	23	april	8
TaAT001f	Ta	F	1	april	8.5
TaAT025m	Ta	M	25	april	7.5
TaAT031f	Ta	F	31	april	9
TaBD042f	Ta	F	42	april	8.5
TaBT052f	Ta	F	52	april	9
TaDC010m	Ta	M	10	april	9.5
TaDC017m	Ta	M	17	april	8
TaDT047m	Ta	M	47	april	5.5
TaEC028f	Ta	F	28	april	9
TaEK000f	Ta	F	0	april	9.5
TaET009m	Ta	M	9	april	9.5
TaFT004f	Ta	F	4	april	8.5
TaFT048m	Ta	M	48	april	6
TaGC000m	Ta	M	0	april	9
TaJT016m	Ta	M	16	april	9
TaJT116M	Ta	M	16	april	8.5
TaKC046m	Ta	M	46	april	5.5
TaLT012f	Ta	F	12	april	9
TaLT112f	Ta	F	12	april	8
TaMA010f	Ta	F	10	april	8.5
TaMK009f	Ta	F	9	april	8.5
TaMT004m	Ta	M	4	april	9
TaMT025f	Ta	F	25	april	9
TaMT046f	Ta	F	46	april	7.5
TaOW1068f	Ta	F	68	april	9
TaOW4072f	Ta	F	72	april	9
TaRK010f	Ta	F	10	april	8
TaSC037f	Ta	F	37	april	8.5
TaSC052m	Ta	M	52	april	1
TaST006f	Ta	F	6	april	8.5
TaST016m	Ta	M	16	april	9.5
TaTC050m	Ta	M	50	april	6
TaTD037f	Ta	F	37	april	8.5
TaTO035f	Ta	F	35	april	9
TaVO056f	Ta	F	56	april	8.5
TaYC059m	Ta	M	59	april	5.5
TaAA1068f	Ta	F	68	july	8.5
TaAA2065f	Ta	F	65	july	9
TaAA3055f	Ta	F	55	july	8
TaAA4053f	Ta	F	53	july	7.5
TaAC006f	Ta	F	6	july	9
TaAC014m	Ta	M	14	july	7.5
TaAC034f	Ta	F	34	july	8
TaAC047m	Ta	M	47	july	7
TaAC058f	Ta	F	58	july	6
TaAG1018f	Ta	F	18	july	7
TaAG3017f	Ta	F	17	july	7
TaAG4016f	Ta	F	16	july	7.5
TaAM068f	Ta	F	68	july	8.5
TaAO023f	Ta	F	23	july	8.5
TaAO023m	Ta	M	23	july	0
TaAT001f	Ta	F	1	july	9
TaAT018m	Ta	M	18	july	3
TaAT020m	Ta	M	20	july	6.5
TaAT024m	Ta	M	24	july	3.5
TaAT025m	Ta	M	25	july	6
TaAT031f	Ta	F	31	july	7
TaBC012m	Ta	M	12	july	7
TaBC016m	Ta	M	16	july	8.5
TaBD042f	Ta	F	42	july	9
TaBT020f	Ta	F	20	july	6.5
TaBT052f	Ta	F	52	july	7
TaCO018m	Ta	M	18	july	7.5
TaDC010m	Ta	M	10	july	9
TaDC017m	Ta	M	17	july	6.5
TaDT047m	Ta	M	47	july	0
TaEC028f	Ta	F	28	july	6.5
TaEK000f	Ta	F	0	july	9
TaET009m	Ta	M	9	july	9.5
TaFO035f	Ta	F	35	july	7.5
TaFT004f	Ta	F	4	july	9.5
TaFT048m	Ta	M	48	july	6
TaGC000m	Ta	M	0	july	9
TaHC014m	Ta	M	14	july	8.5
TaHT023f	Ta	F	23	july	7
TaJT016m	Ta	M	16	july	7
TaJT116M	Ta	M	16	july	8
TaKC046m	Ta	M	46	july	8.5
TaLT012f	Ta	F	12	july	9
TaLT112f	Ta	F	12	july	6.5
TaMA010f	Ta	F	10	july	9
TaMA027f	Ta	F	27	july	6.5
TaMC044f	Ta	F	44	july	7
TaMC046f	Ta	F	46	july	5.5
TaMK009f	Ta	F	9	july	8.5
TaMO046f	Ta	F	46	july	7.5
TaMT004m	Ta	M	4	july	9.5
TaMT046f	Ta	F	46	july	8.5
TaMT048m	Ta	M	48	july	8
TaNT012f	Ta	F	12	july	7.5
TaOW1068f	Ta	F	68	july	9
TaOW4072f	Ta	F	72	july	9
TaRC018m	Ta	M	18	july	6.5
TaRK010f	Ta	F	10	july	9
TaSC022f	Ta	F	22	july	6
TaSC037f	Ta	F	37	july	9
TaSC052m	Ta	M	52	july	4.5
TaSO037f	Ta	F	37	july	8.5
TaST006f	Ta	F	6	july	9
TaST016m	Ta	M	16	july	8.5
TaTC050m	Ta	M	50	july	3.5
TaTD037f	Ta	F	37	july	8
TaTO035f	Ta	F	35	july	7.5
TaTO055f	Ta	F	55	july	6
TaVO056f	Ta	F	56	july	8
TaYC059m	Ta	M	59	july	5
NaAS001f	Nia	F	1	November	8
NaAS0045m	Nia	M	45	November	7
NaAS014m	Nia	M	14	November	7.5
NaAS017m	Nia	M	17	November	6.5
NaAS022m	Nia	M	22	November	7
NaAS114m	Nia	M	14	November	6.5
NaBS020f	Nia	F	20	November	6.5
NaDS020f	Nia	F	20	November	7
NaFS010f	Nia	F	10	November	7.5
NaFS017f	Nia	F	17	November	7.5
NaFS024f	Nia	F	24	November	5.5
NaFS035f	Nia	F	35	November	6.5
NaGS070f	Nia	F	70	November	8
NaIS005m	Nia	M	5	November	7.5
NaIS015m	Nia	M	15	November	7
NaKS001f	Nia	F	1	November	8
NaLS018f	Nia	F	18	November	7.5
NaMS036f	Nia	F	38	November	6.5
NaMS045f	Nia	F	45	November	8
NaSS001f	Nia	F	1	November	8
NaSS009f	Nia	F	9	November	8
NaSS016f	Nia	F	16	November	7.5
NaSS037f	Nia	F	37	November	7
NaUS003m	Nia	M	3	November	7.5
NaAS001f	Nia	F	1	May	5.5
NaAS0045m	Nia	M	45	May	6
NaAS014m	Nia	M	14	May	6
NaAS022m	Nia	M	22	May	5.5
NaAS114m	Nia	M	14	May	6
NaAS34m	Nia	M	34	May	6
NaFS010f	Nia	F	10	May	6
NaFS017f	Nia	F	17	May	5.5
NaFS024f	Nia	F	24	May	5.5
NaFS035f	Nia	F	35	May	6
NaGS070f	Nia	F	70	May	6.5
NaIS005m	Nia	M	5	May	6
NaIS015m	Nia	M	15	May	6
NaKS001f	Nia	F	1	May	6
NaLS018f	Nia	F	18	May	6
NaMS036f	Nia	F	38	May	6
NaMS045f	Nia	F	45	May	5.5
NaSS001f	Nia	F	1	May	6
NaSS009f	Nia	F	9	May	6
NaSS016f	Nia	F	16	May	6
NaSS037f	Nia	F	37	May	6
NaUS003m	Nia	M	3	May	6
TaAA3055f	Ta	F	55	october	8
TaAA4053f	Ta	F	53	october	8
TaAC006f	Ta	F	6	october	7.5
TaAC034f	Ta	F	34	october	7
TaAC047m	Ta	M	47	october	2.5
TaAC058f	Ta	F	58	october	3
TaAG1018f	Ta	F	18	october	7
TaAG3017f	Ta	F	17	october	8
TaAG4016f	Ta	F	16	october	8
TaAM068f	Ta	F	68	october	7.5
TaAO023f	Ta	F	23	october	7
TaAT001f	Ta	F	1	october	8
TaAT025m	Ta	M	25	october	7.5
TaAT031f	Ta	F	31	october	7.5
TaBD042f	Ta	F	42	october	6.5
TaBT052f	Ta	F	52	october	7.5
TaDC010m	Ta	M	10	october	8
TaDC017m	Ta	M	17	october	7
TaDT047m	Ta	M	47	october	4
TaEC028f	Ta	F	28	october	7.5
TaEK000f	Ta	F	0	october	8
TaFT048m	Ta	M	48	october	8
TaGC000m	Ta	M	0	october	8.5
TaJT016m	Ta	M	16	october	8
TaJT116M	Ta	M	16	october	7
TaKC046m	Ta	M	46	october	5
TaLT012f	Ta	F	12	october	8
TaLT112f	Ta	F	12	october	8
TaMA010f	Ta	F	10	october	7.5
TaMC046f	Ta	F	46	october	3
TaMT046f	Ta	F	46	october	6.5
TaOW1068f	Ta	F	68	october	7.5
TaOW2078f	Ta	F	90	october	8.5
TaOW3075f	Ta	F	75	october	7.5
TaOW4072f	Ta	F	72	october	7.5
TaRK010f	Ta	F	10	october	8.5
TaRT018m	Ta	M	18	october	3.5
TaSC037f	Ta	F	37	october	8.5
TaSC052m	Ta	M	52	october	7.5
TaST006f	Ta	F	6	october	7
TaST016m	Ta	M	16	october	8
TaTC050m	Ta	M	50	october	0
TaTD037f	Ta	F	37	october	7.5
TaTO035f	Ta	F	35	october	7
TaVO056f	Ta	F	56	october	7.5
TaYC059m	Ta	M	59	october	4
TaAA1068f	Ta	F	68	april	7.5
TaAA2065f	Ta	F	65	april	6.5
TaAA3055f	Ta	F	55	april	8.5
TaAA4053f	Ta	F	53	april	6.5
TaAC006f	Ta	F	6	april	7
TaAC034f	Ta	F	34	april	7
TaAC047m	Ta	M	47	april	4.5
TaAC058f	Ta	F	58	april	7
TaAG1018f	Ta	F	18	april	6
TaAG3017f	Ta	F	17	april	6
TaAG4016f	Ta	F	16	april	5.5
TaAM068f	Ta	F	68	april	6
TaAO023f	Ta	F	23	april	5
TaAT001f	Ta	F	1	april	8
TaAT025m	Ta	M	25	april	6
TaAT031f	Ta	F	31	april	7.5
TaBD042f	Ta	F	42	april	5.5
TaBT052f	Ta	F	52	april	6.5
TaDC010m	Ta	M	10	april	7
TaDC017m	Ta	M	17	april	1
TaDT047m	Ta	M	47	april	0.5
TaEC028f	Ta	F	28	april	7.5
TaEK000f	Ta	F	0	april	7
TaFT004f	Ta	F	4	april	8
TaFT048m	Ta	M	48	april	4.5
TaGC000m	Ta	M	0	april	7
TaJT016m	Ta	M	16	april	7.5
TaJT116M	Ta	M	16	april	7
TaKC046m	Ta	M	46	april	0
TaLT012f	Ta	F	12	april	7.5
TaLT112f	Ta	F	12	april	7.5
TaMA010f	Ta	F	10	april	8.5
TaMC046f	Ta	F	46	april	6.5
TaMK009f	Ta	F	9	april	7
TaMT004m	Ta	M	4	april	8
TaMT025f	Ta	F	25	april	7
TaMT046f	Ta	F	46	april	2
TaOW1068f	Ta	F	68	april	7
TaOW4072f	Ta	F	72	april	7
TaRK010f	Ta	F	10	april	7
TaSC037f	Ta	F	37	april	5.5
TaSC052m	Ta	M	52	april	0
TaST016m	Ta	M	16	april	7
TaTC050m	Ta	M	50	april	0
TaTD037f	Ta	F	37	april	7
TaTO035f	Ta	F	35	april	7
TaVO056f	Ta	F	56	april	6.5
TaYC059m	Ta	M	59	april	4.5
TaAA1068f	Ta	F	68	july	9.5
TaAA2065f	Ta	F	65	july	10
TaAA3055f	Ta	F	55	july	9
TaAA4053f	Ta	F	53	july	9
TaAC006f	Ta	F	6	july	10
TaAC014m	Ta	M	14	july	9
TaAC034f	Ta	F	34	july	9
TaAC047m	Ta	M	47	july	9
TaAC058f	Ta	F	58	july	7.5
TaAG1018f	Ta	F	18	july	9
TaAG3017f	Ta	F	17	july	9
TaAG4016f	Ta	F	16	july	9
TaAM068f	Ta	F	68	july	9.5
TaAO023f	Ta	F	23	july	9
TaAO023m	Ta	M	23	july	1
TaAT001f	Ta	F	1	july	10.5
TaAT018m	Ta	M	18	july	8
TaAT020m	Ta	M	20	july	8.5
TaAT024m	Ta	M	24	july	5.5
TaAT025m	Ta	M	25	july	9.5
TaAT031f	Ta	F	31	july	9
TaBC012m	Ta	M	12	july	10
TaBC016m	Ta	M	16	july	10
TaBD042f	Ta	F	42	july	9
TaBT020f	Ta	F	20	july	5.5
TaBT052f	Ta	F	52	july	8
TaCO018m	Ta	M	18	july	9.5
TaDC010m	Ta	M	10	july	10
TaDC017m	Ta	M	17	july	8.5
TaDT047m	Ta	M	47	july	0
TaEC028f	Ta	F	28	july	7.5
TaEK000f	Ta	F	0	july	10.5
TaET009m	Ta	M	9	july	10.5
TaFO035f	Ta	F	35	july	9
TaFT004f	Ta	F	4	july	10.5
TaFT048m	Ta	M	48	july	7.5
TaGC000m	Ta	M	0	july	10
TaHC014m	Ta	M	14	july	9.5
TaHT023f	Ta	F	23	july	8.5
TaJT016m	Ta	M	16	july	9
TaJT116M	Ta	M	16	july	9
TaKC046m	Ta	M	46	july	9.5
TaLT012f	Ta	F	12	july	10
TaLT112f	Ta	F	12	july	9
TaMA010f	Ta	F	10	july	10
TaMA027f	Ta	F	27	july	9
TaMC044f	Ta	F	44	july	10
TaMC046f	Ta	F	46	july	7
TaMK009f	Ta	F	9	july	10
TaMO046f	Ta	F	46	july	8.5
TaMT004m	Ta	M	4	july	10.5
TaMT046f	Ta	F	46	july	8.5
TaMT048m	Ta	M	48	july	9
TaNT012f	Ta	F	12	july	9
TaOO044m	Ta	M	44	july	9
TaOW1068f	Ta	F	68	july	10
TaOW4072f	Ta	F	72	july	10
TaRC018m	Ta	M	18	july	8
TaRK010f	Ta	F	10	july	10
TaSC022f	Ta	F	22	july	9
TaSC037f	Ta	F	37	july	10
TaSC052m	Ta	M	52	july	7
TaSO037f	Ta	F	37	july	10
TaST006f	Ta	F	6	july	10
TaST016m	Ta	M	16	july	9.5
TaTC050m	Ta	M	50	july	5
TaTD037f	Ta	F	37	july	9.5
TaTO035f	Ta	F	35	july	9
TaTO055f	Ta	F	55	july	8.5
TaVO056f	Ta	F	56	july	8.5
NaAS001f	Nia	F	1	November	8
NaAS0045m	Nia	M	45	November	7.5
NaAS014m	Nia	M	14	November	8
NaAS017m	Nia	M	17	November	5.5
NaAS022m	Nia	M	22	November	12.5
NaAS114m	Nia	M	14	November	8
NaBS020f	Nia	F	20	November	7.5
NaDS020f	Nia	F	20	November	7.5
NaFS010f	Nia	F	10	November	7.5
NaFS017f	Nia	F	17	November	7.5
NaFS024f	Nia	F	24	November	8
NaFS035f	Nia	F	35	November	7
NaGS070f	Nia	F	70	November	8
NaIS005m	Nia	M	5	November	7.5
NaIS015m	Nia	M	15	November	7.5
NaKS001f	Nia	F	1	November	9
NaLS018f	Nia	F	18	November	7.5
NaMS036f	Nia	F	38	November	7
NaMS045f	Nia	F	45	November	8
NaSS001f	Nia	F	1	November	8.5
NaSS009f	Nia	F	9	November	8
NaSS016f	Nia	F	16	November	7.5
NaSS037f	Nia	F	37	November	7
NaUS003m	Nia	M	3	November	7.5
NaAS001f	Nia	F	1	May	5.5
NaAS0045m	Nia	M	45	May	6
NaAS014m	Nia	M	14	May	5.5
NaAS022m	Nia	M	22	May	1.5
NaAS114m	Nia	M	14	May	5.5
NaAS34m	Nia	M	34	May	6
NaFS010f	Nia	F	10	May	5.5
NaFS017f	Nia	F	17	May	5.5
NaFS024f	Nia	F	24	May	5.5
NaFS035f	Nia	F	35	May	5.5
NaGS070f	Nia	F	70	May	5.5
NaIS005m	Nia	M	5	May	6
NaIS015m	Nia	M	15	May	5.5
NaKS001f	Nia	F	1	May	6
NaLS018f	Nia	F	18	May	5.5
NaMS036f	Nia	F	38	May	6
NaMS045f	Nia	F	45	May	5.5
NaSS001f	Nia	F	1	May	5.5
NaSS009f	Nia	F	9	May	5.5
NaSS016f	Nia	F	16	May	5.5
NaSS037f	Nia	F	37	May	6
NaUS003m	Nia	M	3	May	5.5
TaAA1068f	Ta	F	68	october	8.5
TaAA2065f	Ta	F	65	october	8.5
TaAA3055f	Ta	F	55	october	8.5
TaAA4053f	Ta	F	53	october	8.5
TaAC006f	Ta	F	6	october	7.5
TaAC034f	Ta	F	34	october	8
TaAC047m	Ta	M	47	october	6
TaAC058f	Ta	F	58	october	7
TaAG1018f	Ta	F	18	october	8
TaAG4016f	Ta	F	16	october	8
TaAM068f	Ta	F	68	october	8.5
TaAO023f	Ta	F	23	october	8
TaAT001f	Ta	F	1	october	8.5
TaAT025m	Ta	M	25	october	8
TaAT031f	Ta	F	31	october	7.5
TaBC016m	Ta	M	16	october	12
TaBD042f	Ta	F	42	october	6.5
TaBT052f	Ta	F	52	october	7.5
TaDC010m	Ta	M	10	october	8
TaDC017m	Ta	M	17	october	7
TaDT047m	Ta	M	47	october	4.5
TaEC028f	Ta	F	28	october	7.5
TaEK000f	Ta	F	0	october	8
TaFT048m	Ta	M	48	october	7
TaGC000m	Ta	M	0	october	8.5
TaJT016m	Ta	M	16	october	8
TaJT116M	Ta	M	16	october	8
TaKC046m	Ta	M	46	october	8
TaLT012f	Ta	F	12	october	8
TaLT112f	Ta	F	12	october	8
TaMA010f	Ta	F	10	october	6.5
TaMC046f	Ta	F	46	october	6.5
TaMK009f	Ta	F	9	october	7
TaMT046f	Ta	F	46	october	6.5
TaOW1068f	Ta	F	68	october	8
TaOW2078f	Ta	F	90	october	9
TaOW3075f	Ta	F	75	october	8
TaOW4072f	Ta	F	72	october	8
TaRK010f	Ta	F	10	october	8.5
TaSC037f	Ta	F	37	october	8.5
TaSC052m	Ta	M	52	october	8.5
TaST016m	Ta	M	16	october	7.5
TaTD037f	Ta	F	37	october	7.5
TaTO035f	Ta	F	35	october	7.5
TaVO056f	Ta	F	56	october	7.5
TaYC059m	Ta	M	59	october	4
TaAA1068f	Ta	F	68	april	6.5
TaAA2065f	Ta	F	65	april	6
TaAA3055f	Ta	F	55	april	6
TaAA4053f	Ta	F	53	april	6
TaAC006f	Ta	F	6	april	6
TaAC034f	Ta	F	34	april	7
TaAC047m	Ta	M	47	april	5.5
TaAC058f	Ta	F	58	april	6
TaAG1018f	Ta	F	18	april	5.5
TaAG3017f	Ta	F	17	april	6
TaAG4016f	Ta	F	16	april	5.5
TaAM068f	Ta	F	68	april	6.5
TaAO023f	Ta	F	23	april	5.5
TaAT001f	Ta	F	1	april	8
TaAT025m	Ta	M	25	april	6
TaAT031f	Ta	F	31	april	7
TaBD042f	Ta	F	42	april	6
TaBT052f	Ta	F	52	april	6
TaDC010m	Ta	M	10	april	6
TaDC017m	Ta	M	17	april	2.5
TaDT047m	Ta	M	47	april	4
TaEC028f	Ta	F	28	april	6.5
TaEK000f	Ta	F	0	april	7.5
TaFT004f	Ta	F	4	april	8
TaFT048m	Ta	M	48	april	5.5
TaGC000m	Ta	M	0	april	6.5
TaJT016m	Ta	M	16	april	6
TaJT116M	Ta	M	16	april	6
TaKC046m	Ta	M	46	april	4
TaLT012f	Ta	F	12	april	6
TaLT112f	Ta	F	12	april	5.5
TaMA010f	Ta	F	10	april	7.5
TaMC046f	Ta	F	46	april	3
TaMK009f	Ta	F	9	april	7
TaMT004m	Ta	M	4	april	8
TaMT025f	Ta	F	25	april	8
TaMT046f	Ta	F	46	april	5.5
TaOW1068f	Ta	F	68	april	6
TaOW4072f	Ta	F	72	april	6
TaRK010f	Ta	F	10	april	6
TaSC037f	Ta	F	37	april	6
TaSC052m	Ta	M	52	april	1
TaST016m	Ta	M	16	april	6
TaTC050m	Ta	M	50	april	3.5
TaTD037f	Ta	F	37	april	8
TaTO035f	Ta	F	35	april	6.5
TaVO056f	Ta	F	56	april	6
TaYC059m	Ta	M	59	april	4
TaAA1068f	Ta	F	68	july	8.5
TaAA2065f	Ta	F	65	july	9
TaAA3055f	Ta	F	55	july	8
TaAA4053f	Ta	F	53	july	8
TaAC006f	Ta	F	6	july	9.5
TaAC014m	Ta	M	14	july	8.5
TaAC034f	Ta	F	34	july	8
TaAC047m	Ta	M	47	july	7.5
TaAC058f	Ta	F	58	july	8
TaAG1018f	Ta	F	18	july	8
TaAG3017f	Ta	F	17	july	8
TaAG4016f	Ta	F	16	july	8
TaAM068f	Ta	F	68	july	8.5
TaAO023f	Ta	F	23	july	8.5
TaAO023m	Ta	M	23	july	0
TaAT001f	Ta	F	1	july	9.5
TaAT018m	Ta	M	18	july	8.5
TaAT020m	Ta	M	20	july	8
TaAT024m	Ta	M	24	july	6.5
TaAT025m	Ta	M	25	july	7.5
TaAT031f	Ta	F	31	july	8.5
TaBC012m	Ta	M	12	july	9
TaBC016m	Ta	M	16	july	7
TaBD042f	Ta	F	42	july	8.5
TaBT020f	Ta	F	20	july	8.5
TaBT052f	Ta	F	52	july	7
TaCO018m	Ta	M	18	july	8
TaDC010m	Ta	M	10	july	9
TaDC017m	Ta	M	17	july	8.5
TaDT047m	Ta	M	47	july	0
TaEC028f	Ta	F	28	july	8.5
TaEK000f	Ta	F	0	july	10
TaET009m	Ta	M	9	july	9.5
TaFO035f	Ta	F	35	july	7
TaFT004f	Ta	F	4	july	9.5
TaFT048m	Ta	M	48	july	4.5
TaGC000m	Ta	M	0	july	9.5
TaHC014m	Ta	M	14	july	8.5
TaHT023f	Ta	F	23	july	7
TaJT016m	Ta	M	16	july	8
TaJT116M	Ta	M	16	july	7
TaKC046m	Ta	M	46	july	8.5
TaLT012f	Ta	F	12	july	9
TaLT112f	Ta	F	12	july	8.5
TaMA010f	Ta	F	10	july	9
TaMA027f	Ta	F	27	july	8
TaMC044f	Ta	F	44	july	9
TaMC046f	Ta	F	46	july	6.5
TaMK009f	Ta	F	9	july	9
TaMO046f	Ta	F	46	july	9
TaMT004m	Ta	M	4	july	9.5
TaMT046f	Ta	F	46	july	9
TaMT048m	Ta	M	48	july	8.5
TaNT012f	Ta	F	12	july	8
TaOW1068f	Ta	F	68	july	9
TaOW4072f	Ta	F	72	july	9
TaRC018m	Ta	M	18	july	7.5
TaRK010f	Ta	F	10	july	9
TaSC022f	Ta	F	22	july	5.5
TaSC037f	Ta	F	37	july	8
TaSC052m	Ta	M	52	july	8.5
TaSO037f	Ta	F	37	july	7
TaST006f	Ta	F	6	july	9
TaST016m	Ta	M	16	july	8.5
TaTC050m	Ta	M	50	july	8.5
TaTD037f	Ta	F	37	july	9
TaTO035f	Ta	F	35	july	8.5
TaTO055f	Ta	F	55	july	6
TaVO056f	Ta	F	56	july	7
TaYC059m	Ta	M	59	july	8
NaAS001f	Nia	F	1	November	7.5
NaAS0045m	Nia	M	45	November	7
NaAS014m	Nia	M	14	November	6.5
NaAS017m	Nia	M	17	November	6.5
NaAS022m	Nia	M	22	November	6.5
NaAS114m	Nia	M	14	November	8.5
NaAS34m	Nia	M	34	November	7
NaBS020f	Nia	F	20	November	7.5
NaDS020f	Nia	F	20	November	7.5
NaFS010f	Nia	F	10	November	7.5
NaFS017f	Nia	F	17	November	7.5
NaFS024f	Nia	F	24	November	6
NaFS035f	Nia	F	35	November	7.5
NaGS070f	Nia	F	70	November	8
NaIS005m	Nia	M	5	November	7.5
NaIS015m	Nia	M	15	November	8.5
NaKS001f	Nia	F	1	November	8
NaLS018f	Nia	F	18	November	6.5
NaMS036f	Nia	F	38	November	7
NaMS045f	Nia	F	45	November	7
NaSS001f	Nia	F	1	November	7.5
NaSS009f	Nia	F	9	November	8
NaSS016f	Nia	F	16	November	7.5
NaSS037f	Nia	F	37	November	7
NaUS003m	Nia	M	3	November	8
NaAS001f	Nia	F	1	May	6.5
NaAS0045m	Nia	M	45	May	6.5
NaAS014m	Nia	M	14	May	0
NaAS022m	Nia	M	22	May	3.5
NaAS114m	Nia	M	14	May	6.5
NaAS34m	Nia	M	34	May	6.5
NaFS010f	Nia	F	10	May	6.5
NaFS017f	Nia	F	17	May	0
NaFS024f	Nia	F	24	May	6.5
NaFS035f	Nia	F	35	May	6.5
NaGS070f	Nia	F	70	May	6
NaIS005m	Nia	M	5	May	6.5
NaIS015m	Nia	M	15	May	0
NaKS001f	Nia	F	1	May	6.5
NaLS018f	Nia	F	18	May	6.5
NaMS036f	Nia	F	38	May	5.5
NaMS045f	Nia	F	45	May	6.5
NaSS001f	Nia	F	1	May	6.5
NaSS009f	Nia	F	9	May	6.5
NaSS016f	Nia	F	16	May	0
NaSS037f	Nia	F	37	May	6.5
NaUS003m	Nia	M	3	May	6.5
TaAA1068f	Ta	F	68	october	8
TaAA2065f	Ta	F	65	october	8
TaAA3055f	Ta	F	55	october	8.5
TaAA4053f	Ta	F	53	october	8.5
TaAC006f	Ta	F	6	october	7
TaAC034f	Ta	F	34	october	7.5
TaAC047m	Ta	M	47	october	2.5
TaAC058f	Ta	F	58	october	2.5
TaAG1018f	Ta	F	18	october	8.5
TaAG3017f	Ta	F	17	october	8
TaAG4016f	Ta	F	16	october	8
TaAM068f	Ta	F	68	october	7.5
TaAO023f	Ta	F	23	october	7
TaAT001f	Ta	F	1	october	8
TaAT025m	Ta	M	25	october	7
TaAT031f	Ta	F	31	october	7.5
TaBD042f	Ta	F	42	october	6.5
TaBT052f	Ta	F	52	october	7.5
TaDC010m	Ta	M	10	october	8
TaDC017m	Ta	M	17	october	8
TaDT047m	Ta	M	47	october	5
TaEC028f	Ta	F	28	october	7.5
TaEK000f	Ta	F	0	october	8
TaFT048m	Ta	M	48	october	8
TaGC000m	Ta	M	0	october	8.5
TaJT016m	Ta	M	16	october	8
TaJT116M	Ta	M	16	october	8
TaKC046m	Ta	M	46	october	6.5
TaLT012f	Ta	F	12	october	8
TaLT112f	Ta	F	12	october	7.5
TaMA010f	Ta	F	10	october	6.5
TaMC046f	Ta	F	46	october	2.5
TaMK009f	Ta	F	9	october	7.5
TaMT046f	Ta	F	46	october	6.5
TaOW1068f	Ta	F	68	october	8
TaOW2078f	Ta	F	90	october	8.5
TaOW3075f	Ta	F	75	october	8
TaOW4072f	Ta	F	72	october	8
TaRK010f	Ta	F	10	october	8.5
TaRT018m	Ta	M	18	october	8
TaSC037f	Ta	F	37	october	8.5
TaSC052m	Ta	M	52	october	7.5
TaTC050m	Ta	M	50	october	0
TaTD037f	Ta	F	37	october	7.5
TaTO035f	Ta	F	35	october	7.5
TaVO056f	Ta	F	56	october	7.5
TaYC059m	Ta	M	59	october	4
TaAA1068f	Ta	F	68	april	5.5
TaAA2065f	Ta	F	65	april	6
TaAA3055f	Ta	F	55	april	7.5
TaAA4053f	Ta	F	53	april	6.5
TaAC006f	Ta	F	6	april	7
TaAC034f	Ta	F	34	april	7
TaAC047m	Ta	M	47	april	5.5
TaAC058f	Ta	F	58	april	5
TaAG1018f	Ta	F	18	april	6.5
TaAG3017f	Ta	F	17	april	6
TaAG4016f	Ta	F	16	april	6.5
TaAM068f	Ta	F	68	april	5
TaAO023f	Ta	F	23	april	6.5
TaAT001f	Ta	F	1	april	7.5
TaAT025m	Ta	M	25	april	6
TaAT031f	Ta	F	31	april	7.5
TaBD042f	Ta	F	42	april	3.5
TaBT052f	Ta	F	52	april	5.5
TaDC010m	Ta	M	10	april	7
TaDC017m	Ta	M	17	april	3.5
TaDT047m	Ta	M	47	april	3.5
TaEC028f	Ta	F	28	april	7.5
TaEK000f	Ta	F	0	april	7.5
TaET009m	Ta	M	9	april	8
TaFT004f	Ta	F	4	april	8
TaFT048m	Ta	M	48	april	7
TaGC000m	Ta	M	0	april	7
TaJT016m	Ta	M	16	april	7
TaJT116M	Ta	M	16	april	7
TaKC046m	Ta	M	46	april	5
TaLT012f	Ta	F	12	april	7
TaLT112f	Ta	F	12	april	6.5
TaMA010f	Ta	F	10	april	8.5
TaMC046f	Ta	F	46	april	3.5
TaMK009f	Ta	F	9	april	7.5
TaMT046f	Ta	F	46	april	3.5
TaOW1068f	Ta	F	68	april	6
TaOW4072f	Ta	F	72	april	6
TaRK010f	Ta	F	10	april	7
TaSC037f	Ta	F	37	april	7
TaSC052m	Ta	M	52	april	0
TaST016m	Ta	M	16	april	6.5
TaTC050m	Ta	M	50	april	0
TaTD037f	Ta	F	37	april	7.5
TaTO035f	Ta	F	35	april	7
TaVO056f	Ta	F	56	april	7
TaYC059m	Ta	M	59	april	4.5
TaAA1068f	Ta	F	68	july	8.5
TaAA2065f	Ta	F	65	july	9
TaAA3055f	Ta	F	55	july	8
TaAA4053f	Ta	F	53	july	8
TaAC006f	Ta	F	6	july	9.5
TaAC014m	Ta	M	14	july	8.5
TaAC034f	Ta	F	34	july	8
TaAC047m	Ta	M	47	july	7.5
TaAC058f	Ta	F	58	july	8
TaAG1018f	Ta	F	18	july	8
TaAG3017f	Ta	F	17	july	8
TaAG4016f	Ta	F	16	july	8
TaAM068f	Ta	F	68	july	8.5
TaAO023f	Ta	F	23	july	8.5
TaAO023m	Ta	M	23	july	0
TaAT001f	Ta	F	1	july	9.5
TaAT018m	Ta	M	18	july	8.5
TaAT020m	Ta	M	20	july	8
TaAT024m	Ta	M	24	july	6.5
TaAT025m	Ta	M	25	july	7.5
TaAT031f	Ta	F	31	july	8.5
TaBC012m	Ta	M	12	july	9
TaBC016m	Ta	M	16	july	7
TaBD042f	Ta	F	42	july	8.5
TaBT020f	Ta	F	20	july	8.5
TaBT052f	Ta	F	52	july	7
TaCO018m	Ta	M	18	july	8
TaDC010m	Ta	M	10	july	9
TaDC017m	Ta	M	17	july	8.5
TaDT047m	Ta	M	47	july	0
TaEC028f	Ta	F	28	july	8.5
TaEK000f	Ta	F	0	july	10
TaET009m	Ta	M	9	july	9.5
TaFO035f	Ta	F	35	july	7
TaFT004f	Ta	F	4	july	9.5
TaFT048m	Ta	M	48	july	4.5
TaGC000m	Ta	M	0	july	9.5
TaHC014m	Ta	M	14	july	8.5
TaHT023f	Ta	F	23	july	7
TaJT016m	Ta	M	16	july	8
TaJT116M	Ta	M	16	july	7
TaKC046m	Ta	M	46	july	8.5
TaLT012f	Ta	F	12	july	9
TaLT112f	Ta	F	12	july	8.5
TaMA010f	Ta	F	10	july	9
TaMA027f	Ta	F	27	july	8
TaMC044f	Ta	F	44	july	9
TaMC046f	Ta	F	46	july	6.5
TaMK009f	Ta	F	9	july	9
TaMO046f	Ta	F	46	july	9
TaMT004m	Ta	M	4	july	9.5
TaMT046f	Ta	F	46	july	9
TaMT048m	Ta	M	48	july	8.5
TaNT012f	Ta	F	12	july	8
TaOW1068f	Ta	F	68	july	9
TaOW4072f	Ta	F	72	july	9
TaRC018m	Ta	M	18	july	7.5
TaRK010f	Ta	F	10	july	9
TaSC022f	Ta	F	22	july	5.5
TaSC037f	Ta	F	37	july	8
TaSC052m	Ta	M	52	july	8.5
TaSO037f	Ta	F	37	july	7
TaST006f	Ta	F	6	july	9
TaST016m	Ta	M	16	july	8.5
TaTC050m	Ta	M	50	july	8.5
TaTD037f	Ta	F	37	july	9
TaTO035f	Ta	F	35	july	8.5
TaTO055f	Ta	F	55	july	6
TaVO056f	Ta	F	56	july	7
TaYC059m	Ta	M	59	july	8
NaAS001f	Nia	F	1	November	9.5
NaAS0045m	Nia	M	45	November	7
NaAS014m	Nia	M	14	November	6.5
NaAS017m	Nia	M	17	November	7
NaAS022m	Nia	M	22	November	5.5
NaAS114m	Nia	M	14	November	7.5
NaAS34m	Nia	M	34	November	7
NaBS020f	Nia	F	20	November	7
NaDS020f	Nia	F	20	November	7
NaFS010f	Nia	F	10	November	8
NaFS017f	Nia	F	17	November	7.5
NaFS024f	Nia	F	24	November	7
NaFS035f	Nia	F	35	November	7
NaGS070f	Nia	F	70	November	8
NaIS005m	Nia	M	5	November	7.5
NaIS015m	Nia	M	15	November	8
NaKS001f	Nia	F	1	November	8
NaLS018f	Nia	F	18	November	7.5
NaMS036f	Nia	F	38	November	7
NaMS045f	Nia	F	45	November	6.5
NaSS001f	Nia	F	1	November	7.5
NaSS009f	Nia	F	9	November	7.5
NaSS016f	Nia	F	16	November	7.5
NaSS037f	Nia	F	37	November	7
NaUS003m	Nia	M	3	November	8
NaAS001f	Nia	F	1	May	7.5
NaAS0045m	Nia	M	45	May	7.5
NaAS014m	Nia	M	14	May	7.5
NaAS017m	Nia	M	17	May	7.5
NaAS022m	Nia	M	22	May	7.5
NaAS114m	Nia	M	14	May	7.5
NaAS34m	Nia	M	34	May	7.5
NaDS020f	Nia	F	20	May	7.5
NaFS010f	Nia	F	10	May	7.5
NaFS017f	Nia	F	17	May	7.5
NaFS024f	Nia	F	24	May	7.5
NaFS035f	Nia	F	35	May	7.5
NaGS070f	Nia	F	70	May	7
NaIS005m	Nia	M	5	May	7.5
NaIS015m	Nia	M	15	May	7.5
NaKS001f	Nia	F	1	May	7.5
NaLS018f	Nia	F	18	May	7.5
NaMS036f	Nia	F	38	May	7.5
NaMS045f	Nia	F	45	May	7.5
NaSS001f	Nia	F	1	May	7.5
NaSS009f	Nia	F	9	May	7.5
NaSS016f	Nia	F	16	May	7.5
NaSS037f	Nia	F	37	May	12
NaUS003m	Nia	M	3	May	7
TaAA1068f	Ta	F	68	october	6.5
TaAA2065f	Ta	F	65	october	7
TaAA3055f	Ta	F	55	october	7
TaAA4053f	Ta	F	53	october	7
TaAC006f	Ta	F	6	october	7.5
TaAC034f	Ta	F	34	october	7.5
TaAC047m	Ta	M	47	october	4
TaAC058f	Ta	F	58	october	2
TaAG1018f	Ta	F	18	october	8.5
TaAG3017f	Ta	F	17	october	6.5
TaAG4016f	Ta	F	16	october	7
TaAM068f	Ta	F	68	october	7.5
TaAO023f	Ta	F	23	october	8
TaAT001f	Ta	F	1	october	8
TaAT018F	Ta	M	18	october	6
TaAT025m	Ta	M	25	october	6
TaAT031f	Ta	F	31	october	7
TaBC016m	Ta	M	16	october	12
TaBD042f	Ta	F	42	october	6.5
TaBT052f	Ta	F	52	october	6.5
TaDC010m	Ta	M	10	october	8
TaDT047m	Ta	M	47	october	3.5
TaEC028f	Ta	F	28	october	7
TaEK000f	Ta	F	0	october	7.5
TaET009m	Ta	M	9	october	7.5
TaFT004f	Ta	F	4	october	7.5
TaFT048m	Ta	M	48	october	6.5
TaGC000m	Ta	M	0	october	7.5
TaJT016m	Ta	M	16	october	8
TaJT116M	Ta	M	16	october	7.5
TaKC046m	Ta	M	46	october	6
TaLT012f	Ta	F	12	october	8
TaLT112f	Ta	F	12	october	7.5
TaMA010f	Ta	F	10	october	7.5
TaMC046f	Ta	F	46	october	3.5
TaMK009f	Ta	F	9	october	7.5
TaMT046f	Ta	F	46	october	6.5
TaOW1068f	Ta	F	68	october	7
TaOW2078f	Ta	F	90	october	7.5
TaOW3075f	Ta	F	75	october	7.5
TaOW4072f	Ta	F	72	october	7.5
TaRK010f	Ta	F	10	october	7
TaRT018m	Ta	M	18	october	3.5
TaSC037f	Ta	F	37	october	7.5
TaSC052m	Ta	M	52	october	4
TaST006f	Ta	F	6	october	6.5
TaST016m	Ta	M	16	october	8
TaTC050m	Ta	M	50	october	7.5
TaTD037f	Ta	F	37	october	8
TaTO035f	Ta	F	35	october	6.5
TaVO056f	Ta	F	56	october	6.5
TaYC059m	Ta	M	59	october	4
TaAA1068f	Ta	F	68	july	8.5
TaAA2065f	Ta	F	65	july	9
TaAA3055f	Ta	F	55	july	8
TaAA4053f	Ta	F	53	july	7.5
TaAC006f	Ta	F	6	july	9.5
TaAC014m	Ta	M	14	july	2.5
TaAC034f	Ta	F	34	july	8
TaAC047m	Ta	M	47	july	7
TaAC058f	Ta	F	58	july	8
TaAG1018f	Ta	F	18	july	6.5
TaAG3017f	Ta	F	17	july	7.5
TaAG4016f	Ta	F	16	july	7.5
TaAM068f	Ta	F	68	july	8.5
TaAO023f	Ta	F	23	july	8.5
TaAO023m	Ta	M	23	july	0
TaAT001f	Ta	F	1	july	9.5
TaAT018m	Ta	M	18	july	1.5
TaAT020m	Ta	M	20	july	3
TaAT024m	Ta	M	24	july	2.5
TaAT025m	Ta	M	25	july	6.5
TaAT031f	Ta	F	31	july	8.5
TaBC012m	Ta	M	12	july	6
TaBC016m	Ta	M	16	july	5
TaBD042f	Ta	F	42	july	7.5
TaBT020f	Ta	F	20	july	7
TaBT052f	Ta	F	52	july	6.5
TaCO018m	Ta	M	18	july	7
TaDC010m	Ta	M	10	july	9
TaDC017m	Ta	M	17	july	5.5
TaDT047m	Ta	M	47	july	0
TaEC028f	Ta	F	28	july	8.5
TaEK000f	Ta	F	0	july	10
TaET009m	Ta	M	9	july	9.5
TaFO035f	Ta	F	35	july	8
TaFT004f	Ta	F	4	july	9.5
TaFT048m	Ta	M	48	july	7.5
TaGC000m	Ta	M	0	july	9
TaHC014m	Ta	M	14	july	8
TaHT023f	Ta	F	23	july	6.5
TaJT016m	Ta	M	16	july	7
TaJT116M	Ta	M	16	july	6
TaKC046m	Ta	M	46	july	6.5
TaLT012f	Ta	F	12	july	9
TaLT112f	Ta	F	12	july	7
TaMA010f	Ta	F	10	july	9
TaMA027f	Ta	F	27	july	7
TaMC044f	Ta	F	44	july	9
TaMC046f	Ta	F	46	july	7
TaMK009f	Ta	F	9	july	7.5
TaMO046f	Ta	F	46	july	9
TaMT004m	Ta	M	4	july	9.5
TaMT046f	Ta	F	46	july	8.5
TaMT048m	Ta	M	48	july	7
TaNT012f	Ta	F	12	july	7.5
TaOO044m	Ta	M	44	july	8
TaOW1068f	Ta	F	68	july	9
TaOW4072f	Ta	F	72	july	9
TaRC018m	Ta	M	18	july	7
TaRK010f	Ta	F	10	july	8.5
TaSC022f	Ta	F	22	july	8
TaSC037f	Ta	F	37	july	7
TaSC052m	Ta	M	52	july	5.5
TaSO037f	Ta	F	37	july	7.5
TaST006f	Ta	F	6	july	9
TaST016m	Ta	M	16	july	8
TaTC050m	Ta	M	50	july	7.5
TaTD037f	Ta	F	37	july	8
TaTO035f	Ta	F	35	july	8.5
TaTO055f	Ta	F	55	july	8
TaVO056f	Ta	F	56	july	8
TaYC059m	Ta	M	59	july	6.5
NaAS001f	Nia	F	1	November	9
NaAS0045m	Nia	M	45	November	7
NaAS014m	Nia	M	14	November	6.5
NaAS017m	Nia	M	17	November	6
NaAS022m	Nia	M	22	November	6.5
NaAS114m	Nia	M	14	November	7.5
NaAS34m	Nia	M	34	November	6.5
NaBS020f	Nia	F	20	November	7
NaDS020f	Nia	F	20	November	7
NaFS010f	Nia	F	10	November	8
NaFS017f	Nia	F	17	November	7.5
NaFS024f	Nia	F	24	November	7
NaFS035f	Nia	F	35	November	7
NaGS070f	Nia	F	70	November	8
NaIS005m	Nia	M	5	November	7.5
NaIS015m	Nia	M	15	November	8
NaKS001f	Nia	F	1	November	8.5
NaLS018f	Nia	F	18	November	7.5
NaMS036f	Nia	F	38	November	6.5
NaMS045f	Nia	F	45	November	6.5
NaSS001f	Nia	F	1	November	8.5
NaSS009f	Nia	F	9	November	8
NaSS016f	Nia	F	16	November	7.5
NaSS037f	Nia	F	37	November	6.5
NaUS003m	Nia	M	3	November	8
NaAS001f	Nia	F	1	May	5.5
NaAS0045m	Nia	M	45	May	4
NaAS014m	Nia	M	14	May	5
NaAS022m	Nia	M	22	May	5.5
NaAS114m	Nia	M	14	May	5
NaAS34m	Nia	M	34	May	5.5
NaFS010f	Nia	F	10	May	5.5
NaFS017f	Nia	F	17	May	5
NaFS024f	Nia	F	24	May	5.5
NaFS035f	Nia	F	35	May	5.5
NaGS070f	Nia	F	70	May	7
NaIS005m	Nia	M	5	May	5.5
NaIS015m	Nia	M	15	May	5.5
NaKS001f	Nia	F	1	May	5.5
NaLS018f	Nia	F	18	May	5.5
NaMS036f	Nia	F	38	May	6
NaMS045f	Nia	F	45	May	6.5
NaSS001f	Nia	F	1	May	5.5
NaSS009f	Nia	F	9	May	5.5
NaSS016f	Nia	F	16	May	5.5
NaSS037f	Nia	F	37	May	7
NaUS003m	Nia	M	3	May	5
TaAA1068f	Ta	F	68	october	3
TaAA2065f	Ta	F	65	october	8
TaAA3055f	Ta	F	55	october	7.5
TaAA4053f	Ta	F	53	october	7.5
TaAC006f	Ta	F	6	october	7
TaAC034f	Ta	F	34	october	8
TaAC047m	Ta	M	47	october	4.5
TaAC058f	Ta	F	58	october	7.5
TaAG1018f	Ta	F	18	october	8
TaAG3017f	Ta	F	17	october	7.5
TaAG4016f	Ta	F	16	october	7.5
TaAM068f	Ta	F	68	october	6.5
TaAO023f	Ta	F	23	october	6.5
TaAO023m	Ta	M	23	october	6.5
TaAT001f	Ta	F	1	october	8
TaAT018F	Ta	M	18	october	6
TaAT025m	Ta	M	25	october	6.5
TaAT031f	Ta	F	31	october	6.5
TaBC016m	Ta	M	16	october	8
TaBD042f	Ta	F	42	october	6
TaBT052f	Ta	F	52	october	7
TaDC010m	Ta	M	10	october	7.5
TaDC017m	Ta	M	17	october	3
TaDT047m	Ta	M	47	october	3.5
TaEC028f	Ta	F	28	october	7.5
TaEK000f	Ta	F	0	october	7.5
TaET009m	Ta	M	9	october	7.5
TaFT004f	Ta	F	4	october	7.5
TaFT048m	Ta	M	48	october	6.5
TaGC000m	Ta	M	0	october	7.5
TaJT016m	Ta	M	16	october	8
TaJT116M	Ta	M	16	october	7.5
TaKC046m	Ta	M	46	october	6
TaLT012f	Ta	F	12	october	7
TaLT112f	Ta	F	12	october	6.5
TaMA010f	Ta	F	10	october	7.5
TaMC046f	Ta	F	46	october	2
TaMK009f	Ta	F	9	october	7
TaMT046f	Ta	F	46	october	6
TaOW1068f	Ta	F	68	october	7.5
TaOW2078f	Ta	F	90	october	7.5
TaOW3075f	Ta	F	75	october	7.5
TaOW4072f	Ta	F	72	october	7
TaRK010f	Ta	F	10	october	7.5
TaRT018m	Ta	M	18	october	6.5
TaSC037f	Ta	F	37	october	7.5
TaSC052m	Ta	M	52	october	5
TaTC050m	Ta	M	50	october	7.5
TaTD037f	Ta	F	37	october	7
TaTO035f	Ta	F	35	october	7
TaVO056f	Ta	F	56	october	7
TaYC059m	Ta	M	59	october	4
TaAA1068f	Ta	F	68	july	8.5
TaAA2065f	Ta	F	65	july	9
TaAA3055f	Ta	F	55	july	8
TaAA4053f	Ta	F	53	july	7.5
TaAC006f	Ta	F	6	july	9.5
TaAC014m	Ta	M	14	july	7
TaAC034f	Ta	F	34	july	7.5
TaAC047m	Ta	M	47	july	7
TaAC058f	Ta	F	58	july	8
TaAG1018f	Ta	F	18	july	7
TaAG3017f	Ta	F	17	july	7
TaAG4016f	Ta	F	16	july	7.5
TaAM068f	Ta	F	68	july	8.5
TaAO023f	Ta	F	23	july	8.5
TaAO023m	Ta	M	23	july	0
TaAT001f	Ta	F	1	july	9.5
TaAT018m	Ta	M	18	july	5
TaAT020m	Ta	M	20	july	7
TaAT024m	Ta	M	24	july	5.5
TaAT025m	Ta	M	25	july	4.5
TaAT031f	Ta	F	31	july	8.5
TaBC012m	Ta	M	12	july	6
TaBC016m	Ta	M	16	july	7
TaBD042f	Ta	F	42	july	8.5
TaBT020f	Ta	F	20	july	4.5
TaBT052f	Ta	F	52	july	8
TaCO018m	Ta	M	18	july	7.5
TaDC010m	Ta	M	10	july	9
TaDC017m	Ta	M	17	july	6
TaDT047m	Ta	M	47	july	0
TaEC028f	Ta	F	28	july	8.5
TaEK000f	Ta	F	0	july	10
TaET009m	Ta	M	9	july	9.5
TaFO035f	Ta	F	35	july	8
TaFT004f	Ta	F	4	july	9.5
TaFT048m	Ta	M	48	july	6
TaGC000m	Ta	M	0	july	9
TaHC014m	Ta	M	14	july	8.5
TaHT023f	Ta	F	23	july	7.5
TaJT016m	Ta	M	16	july	7
TaJT116M	Ta	M	16	july	7
TaKC046m	Ta	M	46	july	8
TaLT012f	Ta	F	12	july	9
TaLT112f	Ta	F	12	july	7
TaMA010f	Ta	F	10	july	9
TaMA027f	Ta	F	27	july	8
TaMC044f	Ta	F	44	july	9
TaMC046f	Ta	F	46	july	7
TaMK009f	Ta	F	9	july	9
TaMO046f	Ta	F	46	july	9
TaMT004m	Ta	M	4	july	9.5
TaMT046f	Ta	F	46	july	9
TaMT048m	Ta	M	48	july	6.5
TaNT012f	Ta	F	12	july	7.5
TaOW1068f	Ta	F	68	july	9
TaOW4072f	Ta	F	72	july	9
TaRC018m	Ta	M	18	july	6
TaRK010f	Ta	F	10	july	9
TaSC022f	Ta	F	22	july	7.5
TaSC037f	Ta	F	37	july	8
TaSC052m	Ta	M	52	july	5.5
TaSO037f	Ta	F	37	july	8
TaST006f	Ta	F	6	july	9
TaST016m	Ta	M	16	july	8.5
TaTC050m	Ta	M	50	july	7.5
TaTD037f	Ta	F	37	july	8.5
TaTO035f	Ta	F	35	july	6.5
TaTO055f	Ta	F	55	july	8.5
TaVO056f	Ta	F	56	july	8
TaYC059m	Ta	M	59	july	4

## Sheet: GLMM 2 data Estimated bites 
ID2	vil	sex	age	mon	hum_bites		ID2	Unique ID associated with individual
NaAS001f	Nia	F	1	May	2.3408		vil	Village
NaKS001f	Nia	F	1	May	2.3408		sex	Sex of individual
NaSS001f	Nia	F	1	May	2.3408		age	Age of individual
NaAS001f	Nia	F	1	May	2.87454		mon	Month when sampling was completed
NaKS001f	Nia	F	1	May	2.87454		hum_bites	Estimated number of bites received per person
NaSS001f	Nia	F	1	May	2.87454
NaAS001f	Nia	F	1	May	1.52316
NaKS001f	Nia	F	1	May	0.899138
NaSS001f	Nia	F	1	May	1.52316
NaAS001f	Nia	F	1	May	2.17604
NaKS001f	Nia	F	1	May	1.88619
NaSS001f	Nia	F	1	May	1.88619
NaAS001f	Nia	F	1	May	2.3408
NaKS001f	Nia	F	1	May	1.88619
NaSS001f	Nia	F	1	May	2.3408
NaAS001f	Nia	F	1	May	1.52316
NaKS001f	Nia	F	1	May	1.52316
NaSS001f	Nia	F	1	May	1.52316
NaAS001f	Nia	F	1	May	0.899138
NaKS001f	Nia	F	1	May	0.899138
NaSS001f	Nia	F	1	May	0.899138
NaSS009f	Nia	F	9	May	2.3408
NaSS009f	Nia	F	9	May	2.87454
NaSS009f	Nia	F	9	May	1.52316
NaSS009f	Nia	F	9	May	1.88619
NaSS009f	Nia	F	9	May	2.3408
NaSS009f	Nia	F	9	May	1.52316
NaSS009f	Nia	F	9	May	0.899138
NaFS010f	Nia	F	10	May	2.3408
NaFS010f	Nia	F	10	May	2.87454
NaFS010f	Nia	F	10	May	1.88619
NaFS010f	Nia	F	10	May	1.88619
NaFS010f	Nia	F	10	May	2.3408
NaFS010f	Nia	F	10	May	1.52316
NaFS010f	Nia	F	10	May	0.899138
NaSS016f	Nia	F	16	May	2.3408
NaSS016f	Nia	F	16	May	2.87454
NaSS016f	Nia	F	16	May	1.88619
NaSS016f	Nia	F	16	May	1.88619
NaSS016f	Nia	F	16	May	2.3408
NaSS016f	Nia	F	16	May	7.17431
NaSS016f	Nia	F	16	May	0.899138
NaFS017f	Nia	F	17	May	2.63065
NaFS017f	Nia	F	17	May	2.87454
NaFS017f	Nia	F	17	May	1.88619
NaFS017f	Nia	F	17	May	2.17604
NaFS017f	Nia	F	17	May	2.3408
NaFS017f	Nia	F	17	May	7.17431
NaFS017f	Nia	F	17	May	0.899138
NaLS018f	Nia	F	18	May	2.3408
NaLS018f	Nia	F	18	May	2.87454
NaLS018f	Nia	F	18	May	1.88619
NaLS018f	Nia	F	18	May	1.88619
NaLS018f	Nia	F	18	May	2.3408
NaLS018f	Nia	F	18	May	1.52316
NaLS018f	Nia	F	18	May	0.899138
NaDS020f	Nia	F	20	May	1.81302
NaDS020f	Nia	F	20	May	0.899138
NaFS024f	Nia	F	24	May	2.3408
NaFS024f	Nia	F	24	May	2.87454
NaFS024f	Nia	F	24	May	0.899138
NaFS024f	Nia	F	24	May	2.17604
NaFS024f	Nia	F	24	May	2.17604
NaFS024f	Nia	F	24	May	1.52316
NaFS024f	Nia	F	24	May	0.899138
NaFS035f	Nia	F	35	May	2.3408
NaFS035f	Nia	F	35	May	1.00246
NaFS035f	Nia	F	35	May	2.1311
NaFS035f	Nia	F	35	May	1.88619
NaFS035f	Nia	F	35	May	2.17604
NaFS035f	Nia	F	35	May	1.52316
NaFS035f	Nia	F	35	May	0.899138
NaSS037f	Nia	F	37	May	1.41943
NaSS037f	Nia	F	37	May	3.16439
NaSS037f	Nia	F	37	May	1.52316
NaSS037f	Nia	F	37	May	1.88619
NaSS037f	Nia	F	37	May	1.88619
NaSS037f	Nia	F	37	May	1.52316
NaMS036f	Nia	F	38	May	1.88619
NaMS036f	Nia	F	38	May	2.87454
NaMS036f	Nia	F	38	May	1.73984
NaMS036f	Nia	F	38	May	1.88619
NaMS036f	Nia	F	38	May	1.88619
NaMS036f	Nia	F	38	May	2.3408
NaMS036f	Nia	F	38	May	0.899138
NaMS045f	Nia	F	45	May	1.44999
NaMS045f	Nia	F	45	May	2.49543
NaMS045f	Nia	F	45	May	2.49413
NaMS045f	Nia	F	45	May	2.17604
NaMS045f	Nia	F	45	May	2.17604
NaMS045f	Nia	F	45	May	1.52316
NaMS045f	Nia	F	45	May	0.899138
NaGS070f	Nia	F	70	May	1.18899
NaGS070f	Nia	F	70	May	3.16439
NaGS070f	Nia	F	70	May	2.49413
NaGS070f	Nia	F	70	May	1.47884
NaGS070f	Nia	F	70	May	2.10287
NaGS070f	Nia	F	70	May	1.81302
NaGS070f	Nia	F	70	May	1.18899
NaUS003m	Nia	M	3	May	2.86108
NaUS003m	Nia	M	3	May	2.87454
NaUS003m	Nia	M	3	May	0.899138
NaUS003m	Nia	M	3	May	1.88619
NaUS003m	Nia	M	3	May	2.3408
NaUS003m	Nia	M	3	May	1.52316
NaUS003m	Nia	M	3	May	1.18899
NaIS005m	Nia	M	5	May	2.3408
NaIS005m	Nia	M	5	May	2.87454
NaIS005m	Nia	M	5	May	1.52316
NaIS005m	Nia	M	5	May	1.88619
NaIS005m	Nia	M	5	May	1.88619
NaIS005m	Nia	M	5	May	1.52316
NaIS005m	Nia	M	5	May	0.899138
NaAS014m	Nia	M	14	May	2.63065
NaAS114m	Nia	M	14	May	2.63065
NaAS014m	Nia	M	14	May	2.87454
NaAS114m	Nia	M	14	May	2.87454
NaAS014m	Nia	M	14	May	1.88619
NaAS114m	Nia	M	14	May	1.88619
NaAS014m	Nia	M	14	May	1.88619
NaAS114m	Nia	M	14	May	1.88619
NaAS014m	Nia	M	14	May	2.3408
NaAS114m	Nia	M	14	May	2.3408
NaAS014m	Nia	M	14	May	7.17431
NaAS114m	Nia	M	14	May	1.52316
NaAS014m	Nia	M	14	May	0.899138
NaAS114m	Nia	M	14	May	0.899138
NaIS015m	Nia	M	15	May	2.3408
NaIS015m	Nia	M	15	May	2.87454
NaIS015m	Nia	M	15	May	1.88619
NaIS015m	Nia	M	15	May	1.88619
NaIS015m	Nia	M	15	May	2.3408
NaIS015m	Nia	M	15	May	7.17431
NaIS015m	Nia	M	15	May	0.899138
NaAS017m	Nia	M	17	May	3.89965
NaAS017m	Nia	M	17	May	1.81302
NaAS017m	Nia	M	17	May	0.899138
NaAS022m	Nia	M	22	May	2.3408
NaAS022m	Nia	M	22	May	3.16439
NaAS022m	Nia	M	22	May	2.17604
NaAS022m	Nia	M	22	May	6.20334
NaAS022m	Nia	M	22	May	4.3408
NaAS022m	Nia	M	22	May	0.899138
NaAS34m	Nia	M	34	May	2.3408
NaAS34m	Nia	M	34	May	1.97777
NaAS34m	Nia	M	34	May	1.88619
NaAS34m	Nia	M	34	May	1.88619
NaAS34m	Nia	M	34	May	1.52316
NaAS34m	Nia	M	34	May	0.899138
NaAS0045m	Nia	M	45	May	3.31176
NaAS0045m	Nia	M	45	May	2.87454
NaAS0045m	Nia	M	45	May	0.899138
NaAS0045m	Nia	M	45	May	1.88619
NaAS0045m	Nia	M	45	May	1.88619
NaAS0045m	Nia	M	45	May	1.52316
NaAS0045m	Nia	M	45	May	0.899138
NaAS001f	Nia	F	1	November	1.18824
NaKS001f	Nia	F	1	November	1.18824
NaSS001f	Nia	F	1	November	1.18824
NaAS001f	Nia	F	1	November	1.18824
NaKS001f	Nia	F	1	November	0.55907
NaSS001f	Nia	F	1	November	0.873657
NaAS001f	Nia	F	1	November	1.67424
NaKS001f	Nia	F	1	November	1.18824
NaSS001f	Nia	F	1	November	1.67424
NaAS001f	Nia	F	1	November	0.55907
NaKS001f	Nia	F	1	November	1.18824
NaSS001f	Nia	F	1	November	1.67424
NaAS001f	Nia	F	1	November	0.55907
NaKS001f	Nia	F	1	November	0.873657
NaSS001f	Nia	F	1	November	0.873657
NaAS001f	Nia	F	1	November	1.67424
NaKS001f	Nia	F	1	November	1.18824
NaSS001f	Nia	F	1	November	2.16024
NaAS001f	Nia	F	1	November	1.67424
NaKS001f	Nia	F	1	November	1.18824
NaSS001f	Nia	F	1	November	1.18824
NaSS009f	Nia	F	9	November	1.18824
NaSS009f	Nia	F	9	November	1.18824
NaSS009f	Nia	F	9	November	1.18824
NaSS009f	Nia	F	9	November	1.67424
NaSS009f	Nia	F	9	November	1.18824
NaSS009f	Nia	F	9	November	1.67424
NaSS009f	Nia	F	9	November	1.18824
NaFS010f	Nia	F	10	November	1.67424
NaFS010f	Nia	F	10	November	1.67424
NaFS010f	Nia	F	10	November	1.67424
NaFS010f	Nia	F	10	November	1.18824
NaFS010f	Nia	F	10	November	1.18824
NaFS010f	Nia	F	10	November	1.18824
NaFS010f	Nia	F	10	November	1.67424
NaSS016f	Nia	F	16	November	1.67424
NaSS016f	Nia	F	16	November	1.67424
NaSS016f	Nia	F	16	November	1.72796
NaSS016f	Nia	F	16	November	1.67424
NaSS016f	Nia	F	16	November	1.67424
NaSS016f	Nia	F	16	November	1.67424
NaSS016f	Nia	F	16	November	2.21396
NaFS017f	Nia	F	17	November	1.67424
NaFS017f	Nia	F	17	November	1.67424
NaFS017f	Nia	F	17	November	1.67424
NaFS017f	Nia	F	17	November	1.67424
NaFS017f	Nia	F	17	November	1.67424
NaFS017f	Nia	F	17	November	1.67424
NaFS017f	Nia	F	17	November	1.67424
NaLS018f	Nia	F	18	November	1.67424
NaLS018f	Nia	F	18	November	1.67424
NaLS018f	Nia	F	18	November	2.69996
NaLS018f	Nia	F	18	November	1.67424
NaLS018f	Nia	F	18	November	1.67424
NaLS018f	Nia	F	18	November	1.67424
NaLS018f	Nia	F	18	November	1.67424
NaBS020f	Nia	F	20	November	2.83621
NaDS020f	Nia	F	20	November	2.16024
NaBS020f	Nia	F	20	November	1.67424
NaDS020f	Nia	F	20	November	1.67424
NaBS020f	Nia	F	20	November	1.67424
NaDS020f	Nia	F	20	November	1.67424
NaBS020f	Nia	F	20	November	2.16024
NaDS020f	Nia	F	20	November	2.16024
NaBS020f	Nia	F	20	November	2.16024
NaDS020f	Nia	F	20	November	2.16024
NaBS020f	Nia	F	20	November	2.16024
NaDS020f	Nia	F	20	November	1.67424
NaBS020f	Nia	F	20	November	1.67424
NaDS020f	Nia	F	20	November	1.67424
NaFS024f	Nia	F	24	November	4.0519
NaFS024f	Nia	F	24	November	1.67424
NaFS024f	Nia	F	24	November	3.51218
NaFS024f	Nia	F	24	November	2.16024
NaFS024f	Nia	F	24	November	2.16024
NaFS024f	Nia	F	24	November	2.83621
NaFS024f	Nia	F	24	November	2.83621
NaFS035f	Nia	F	35	November	2.83621
NaFS035f	Nia	F	35	November	2.16024
NaFS035f	Nia	F	35	November	1.67424
NaFS035f	Nia	F	35	November	2.16024
NaFS035f	Nia	F	35	November	2.16024
NaFS035f	Nia	F	35	November	3.51218
NaFS035f	Nia	F	35	November	2.83621
NaSS037f	Nia	F	37	November	2.16024
NaSS037f	Nia	F	37	November	2.16024
NaSS037f	Nia	F	37	November	2.83621
NaSS037f	Nia	F	37	November	2.16024
NaSS037f	Nia	F	37	November	2.83621
NaSS037f	Nia	F	37	November	2.83621
NaSS037f	Nia	F	37	November	3.51218
NaMS036f	Nia	F	38	November	2.69996
NaMS036f	Nia	F	38	November	2.16024
NaMS036f	Nia	F	38	November	2.83621
NaMS036f	Nia	F	38	November	2.16024
NaMS036f	Nia	F	38	November	2.83621
NaMS036f	Nia	F	38	November	2.16024
NaMS036f	Nia	F	38	November	2.83621
NaMS045f	Nia	F	45	November	1.18824
NaMS045f	Nia	F	45	November	1.18824
NaMS045f	Nia	F	45	November	2.16024
NaMS045f	Nia	F	45	November	2.69996
NaMS045f	Nia	F	45	November	2.69996
NaMS045f	Nia	F	45	November	2.69996
NaMS045f	Nia	F	45	November	2.16024
NaGS070f	Nia	F	70	November	1.18824
NaGS070f	Nia	F	70	November	1.18824
NaGS070f	Nia	F	70	November	1.18824
NaGS070f	Nia	F	70	November	1.18824
NaGS070f	Nia	F	70	November	1.18824
NaGS070f	Nia	F	70	November	1.18824
NaGS070f	Nia	F	70	November	2.69996
NaUS003m	Nia	M	3	November	1.67424
NaUS003m	Nia	M	3	November	1.67424
NaUS003m	Nia	M	3	November	1.18824
NaUS003m	Nia	M	3	November	1.18824
NaUS003m	Nia	M	3	November	1.18824
NaUS003m	Nia	M	3	November	1.18824
NaUS003m	Nia	M	3	November	1.67424
NaIS005m	Nia	M	5	November	1.67424
NaIS005m	Nia	M	5	November	1.67424
NaIS005m	Nia	M	5	November	1.67424
NaIS005m	Nia	M	5	November	1.67424
NaIS005m	Nia	M	5	November	1.67424
NaIS005m	Nia	M	5	November	1.67424
NaIS005m	Nia	M	5	November	2.83621
NaAS014m	Nia	M	14	November	2.16024
NaAS114m	Nia	M	14	November	2.83621
NaAS014m	Nia	M	14	November	1.67424
NaAS114m	Nia	M	14	November	1.67424
NaAS014m	Nia	M	14	November	2.83621
NaAS114m	Nia	M	14	November	1.18824
NaAS014m	Nia	M	14	November	2.83621
NaAS114m	Nia	M	14	November	2.16024
NaAS014m	Nia	M	14	November	2.83621
NaAS114m	Nia	M	14	November	2.16024
NaAS014m	Nia	M	14	November	2.83621
NaAS114m	Nia	M	14	November	2.16024
NaAS014m	Nia	M	14	November	2.16024
NaAS114m	Nia	M	14	November	2.83621
NaIS015m	Nia	M	15	November	2.83621
NaIS015m	Nia	M	15	November	1.67424
NaIS015m	Nia	M	15	November	1.18824
NaIS015m	Nia	M	15	November	1.67424
NaIS015m	Nia	M	15	November	1.67424
NaIS015m	Nia	M	15	November	2.83621
NaIS015m	Nia	M	15	November	2.83621
NaAS017m	Nia	M	17	November	2.83621
NaAS017m	Nia	M	17	November	3.96822
NaAS017m	Nia	M	17	November	2.83621
NaAS017m	Nia	M	17	November	2.83621
NaAS017m	Nia	M	17	November	3.68271
NaAS017m	Nia	M	17	November	3.68271
NaAS017m	Nia	M	17	November	2.83621
NaAS022m	Nia	M	22	November	2.83621
NaAS022m	Nia	M	22	November	2.83621
NaAS022m	Nia	M	22	November	3.91565
NaAS022m	Nia	M	22	November	2.83621
NaAS022m	Nia	M	22	November	2.83621
NaAS022m	Nia	M	22	November	2.83621
NaAS34m	Nia	M	34	November	2.83621
NaAS34m	Nia	M	34	November	2.83621
NaAS34m	Nia	M	34	November	2.83621
NaAS34m	Nia	M	34	November	2.83621
NaAS0045m	Nia	M	45	November	2.83621
NaAS0045m	Nia	M	45	November	1.67424
NaAS0045m	Nia	M	45	November	2.83621
NaAS0045m	Nia	M	45	November	2.83621
NaAS0045m	Nia	M	45	November	2.83621
NaAS0045m	Nia	M	45	November	2.83621
NaAS0045m	Nia	M	45	November	2.83621
TaEK000f	TA	F	0	April	0.196811
TaEK000f	TA	F	0	April	0.779386
TaEK000f	TA	F	0	April	0.589387
TaEK000f	TA	F	0	April	0.589387
TaEK000f	TA	F	0	April	0.779386
TaAT001f	TA	F	1	April	0.38681
TaAT001f	TA	F	1	April	0.478642
TaAT001f	TA	F	1	April	0.497555
TaAT001f	TA	F	1	April	0.589387
TaAT001f	TA	F	1	April	1.24572
TaFT004f	TA	F	4	April	0.38681
TaFT004f	TA	F	4	April	0.497555
TaFT004f	TA	F	4	April	0.418301
TaFT004f	TA	F	4	April	0.418301
TaFT004f	TA	F	4	April	0.497555
TaAC006f	TA	F	6	April	0.38681
TaST006f	TA	F	6	April	0.38681
TaAC006f	TA	F	6	April	0.779386
TaAC006f	TA	F	6	April	1.18844
TaAC006f	TA	F	6	April	0.760474
TaAC006f	TA	F	6	April	0.779386
TaMK009f	TA	F	9	April	0.38681
TaMK009f	TA	F	9	April	0.779386
TaMK009f	TA	F	9	April	0.779386
TaMK009f	TA	F	9	April	0.589387
TaMK009f	TA	F	9	April	0.779386
TaMA010f	TA	F	10	April	0.38681
TaRK010f	TA	F	10	April	0.497555
TaMA010f	TA	F	10	April	0.307556
TaRK010f	TA	F	10	April	0.779386
TaMA010f	TA	F	10	April	0.6083
TaRK010f	TA	F	10	April	1.18844
TaMA010f	TA	F	10	April	0.307556
TaRK010f	TA	F	10	April	0.779386
TaMA010f	TA	F	10	April	0.418301
TaRK010f	TA	F	10	April	0.779386
TaLT012f	TA	F	12	April	0.38681
TaLT112f	TA	F	12	April	0.687554
TaLT012f	TA	F	12	April	0.6083
TaLT112f	TA	F	12	April	0.6083
TaLT012f	TA	F	12	April	1.18844
TaLT112f	TA	F	12	April	1.4264
TaLT012f	TA	F	12	April	0.779386
TaLT112f	TA	F	12	April	0.950473
TaLT012f	TA	F	12	April	0.6083
TaLT112f	TA	F	12	April	0.969385
TaAG4016f	TA	F	16	April	0.687554
TaAG4016f	TA	F	16	April	1.37844
TaAG4016f	TA	F	16	April	1.4264
TaAG4016f	TA	F	16	April	0.950473
TaAG4016f	TA	F	16	April	1.37844
TaAG3017f	TA	F	17	April	0.497555
TaAG3017f	TA	F	17	April	1.14047
TaAG3017f	TA	F	17	April	1.18844
TaAG3017f	TA	F	17	April	1.18844
TaAG3017f	TA	F	17	April	1.14047
TaAG1018f	TA	F	18	April	0.307556
TaAG1018f	TA	F	18	April	1.31535
TaAG1018f	TA	F	18	April	1.4264
TaAG1018f	TA	F	18	April	0.998438
TaAG1018f	TA	F	18	April	1.31535
TaAO023f	TA	F	23	April	0.576809
TaAO023f	TA	F	23	April	1.78443
TaAO023f	TA	F	23	April	1.4264
TaAO023f	TA	F	23	April	0.998438
TaAO023f	TA	F	23	April	1.78443
TaMT025f	TA	F	25	April	0.196811
TaMT025f	TA	F	25	April	0.779386
TaMT025f	TA	F	25	April	0.497555
TaMT025f	TA	F	25	April	0.779386
TaEC028f	TA	F	28	April	0.38681
TaEC028f	TA	F	28	April	0.6083
TaEC028f	TA	F	28	April	0.950473
TaEC028f	TA	F	28	April	0.6083
TaEC028f	TA	F	28	April	0.6083
TaAT031f	TA	F	31	April	0.38681
TaAT031f	TA	F	31	April	0.6083
TaAT031f	TA	F	31	April	0.760474
TaAT031f	TA	F	31	April	0.589387
TaAT031f	TA	F	31	April	0.6083
TaAC034f	TA	F	34	April	0.38681
TaAC034f	TA	F	34	April	0.779386
TaAC034f	TA	F	34	April	0.760474
TaAC034f	TA	F	34	April	0.779386
TaAC034f	TA	F	34	April	0.779386
TaTO035f	TA	F	35	April	0.38681
TaTO035f	TA	F	35	April	0.779386
TaTO035f	TA	F	35	April	0.950473
TaTO035f	TA	F	35	April	0.779386
TaTO035f	TA	F	35	April	0.779386
TaSC037f	TA	F	37	April	0.38681
TaTD037f	TA	F	37	April	0.38681
TaSC037f	TA	F	37	April	1.48233
TaTD037f	TA	F	37	April	0.985709
TaSC037f	TA	F	37	April	1.18844
TaTD037f	TA	F	37	April	0.497555
TaSC037f	TA	F	37	April	0.760474
TaTD037f	TA	F	37	April	0.6083
TaSC037f	TA	F	37	April	1.48233
TaTD037f	TA	F	37	April	1.61968
TaBD042f	TA	F	42	April	0.497555
TaBD042f	TA	F	42	April	1.5344
TaBD042f	TA	F	42	April	1.18844
TaBD042f	TA	F	42	April	2.54837
TaBD042f	TA	F	42	April	1.5344
TaMT046f	TA	F	46	April	0.795551
TaMC046f	TA	F	46	April	0.950473
TaMT046f	TA	F	46	April	3.68815
TaMC046f	TA	F	46	April	3.18645
TaMT046f	TA	F	46	April	1.48643
TaMC046f	TA	F	46	April	3.18645
TaMT046f	TA	F	46	April	2.54837
TaMC046f	TA	F	46	April	3.68815
TaMT046f	TA	F	46	April	1.7244
TaBT052f	TA	F	52	April	0.38681
TaBT052f	TA	F	52	April	0.969385
TaBT052f	TA	F	52	April	1.2364
TaBT052f	TA	F	52	April	1.37844
TaBT052f	TA	F	52	April	1.14047
TaAA4053f	TA	F	53	April	0.38681
TaAA4053f	TA	F	53	April	1.12124
TaAA4053f	TA	F	53	April	1.2364
TaAA4053f	TA	F	53	April	0.950473
TaAA4053f	TA	F	53	April	1.12124
TaAA3055f	TA	F	55	April	0.38681
TaAA3055f	TA	F	55	April	0.38681
TaAA3055f	TA	F	55	April	1.2364
TaAA3055f	TA	F	55	April	0.687554
TaAA3055f	TA	F	55	April	0.38681
TaVO056f	TA	F	56	April	0.497555
TaVO056f	TA	F	56	April	0.969385
TaVO056f	TA	F	56	April	1.18844
TaVO056f	TA	F	56	April	0.779386
TaVO056f	TA	F	56	April	0.779386
TaAC058f	TA	F	58	April	0.38681
TaAC058f	TA	F	58	April	1.03352
TaAC058f	TA	F	58	April	1.2364
TaAC058f	TA	F	58	April	1.6164
TaAC058f	TA	F	58	April	0.922771
TaAA2065f	TA	F	65	April	0.38681
TaAA2065f	TA	F	65	April	1.49574
TaAA2065f	TA	F	65	April	1.18844
TaAA2065f	TA	F	65	April	1.18844
TaAA2065f	TA	F	65	April	1.08975
TaAA1068f	TA	F	68	April	0.38681
TaAM068f	TA	F	68	April	0.38681
TaOW1068f	TA	F	68	April	0.38681
TaAA1068f	TA	F	68	April	0.899751
TaAM068f	TA	F	68	April	1.14047
TaOW1068f	TA	F	68	April	0.779386
TaAA1068f	TA	F	68	April	0.998438
TaAM068f	TA	F	68	April	0.998438
TaOW1068f	TA	F	68	April	1.2364
TaAA1068f	TA	F	68	April	1.37844
TaAM068f	TA	F	68	April	1.6164
TaOW1068f	TA	F	68	April	1.18844
TaAA1068f	TA	F	68	April	1.49574
TaAM068f	TA	F	68	April	1.14047
TaOW1068f	TA	F	68	April	0.779386
TaOW4072f	TA	F	72	April	0.38681
TaOW4072f	TA	F	72	April	1.08975
TaOW4072f	TA	F	72	April	1.2364
TaOW4072f	TA	F	72	April	1.18844
TaOW4072f	TA	F	72	April	1.9144
TaGC000m	TA	M	0	April	0.196811
TaGC000m	TA	M	0	April	0.798299
TaGC000m	TA	M	0	April	0.998438
TaGC000m	TA	M	0	April	0.760474
TaGC000m	TA	M	0	April	0.798299
TaMT004m	TA	M	4	April	0.196811
TaMT004m	TA	M	4	April	0.589387
TaMT004m	TA	M	4	April	0.497555
TaMT004m	TA	M	4	April	0.589387
TaET009m	TA	M	9	April	0.196811
TaET009m	TA	M	9	April	0.418301
TaET009m	TA	M	9	April	0.418301
TaET009m	TA	M	9	April	0.6083
TaDC010m	TA	M	10	April	0.196811
TaDC010m	TA	M	10	April	0.779386
TaDC010m	TA	M	10	April	1.18844
TaDC010m	TA	M	10	April	0.779386
TaDC010m	TA	M	10	April	0.779386
TaJT016m	TA	M	16	April	0.38681
TaJT116M	TA	M	16	April	0.497555
TaST016m	TA	M	16	April	0.196811
TaJT016m	TA	M	16	April	0.6083
TaJT116M	TA	M	16	April	0.779386
TaST016m	TA	M	16	April	0.779386
TaJT016m	TA	M	16	April	1.18844
TaJT116M	TA	M	16	April	1.18844
TaST016m	TA	M	16	April	1.18844
TaJT016m	TA	M	16	April	0.779386
TaJT116M	TA	M	16	April	0.779386
TaST016m	TA	M	16	April	0.950473
TaJT016m	TA	M	16	April	0.779386
TaJT116M	TA	M	16	April	0.6083
TaST016m	TA	M	16	April	0.779386
TaDC017m	TA	M	17	April	0.6083
TaDC017m	TA	M	17	April	4.10678
TaDC017m	TA	M	17	April	3.37645
TaDC017m	TA	M	17	April	2.8454
TaDC017m	TA	M	17	April	4.10678
TaAT025m	TA	M	25	April	0.589387
TaAT025m	TA	M	25	April	1.46133
TaAT025m	TA	M	25	April	1.2364
TaAT025m	TA	M	25	April	1.2364
TaAT025m	TA	M	25	April	1.69929
TaKC046m	TA	M	46	April	1.5344
TaKC046m	TA	M	46	April	4.70278
TaKC046m	TA	M	46	April	2.35837
TaKC046m	TA	M	46	April	1.8324
TaKC046m	TA	M	46	April	1.48233
TaAC047m	TA	M	47	April	1.5344
TaDT047m	TA	M	47	April	1.5344
TaAC047m	TA	M	47	April	2.1163
TaDT047m	TA	M	47	April	4.40478
TaAC047m	TA	M	47	April	1.4264
TaDT047m	TA	M	47	April	2.50942
TaAC047m	TA	M	47	April	1.4264
TaDT047m	TA	M	47	April	3.18645
TaAC047m	TA	M	47	April	2.1163
TaDT047m	TA	M	47	April	4.23369
TaFT048m	TA	M	48	April	1.14047
TaFT048m	TA	M	48	April	1.9144
TaFT048m	TA	M	48	April	1.5344
TaFT048m	TA	M	48	April	0.779386
TaFT048m	TA	M	48	April	3.03703
TaTC050m	TA	M	50	April	1.5344
TaTC050m	TA	M	50	April	4.70278
TaTC050m	TA	M	50	April	3.18645
TaTC050m	TA	M	50	April	4.70278
TaTC050m	TA	M	50	April	2.06545
TaSC052m	TA	M	52	April	4.51278
TaSC052m	TA	M	52	April	4.70278
TaSC052m	TA	M	52	April	4.32278
TaSC052m	TA	M	52	April	4.70278
TaSC052m	TA	M	52	April	4.70278
TaYC059m	TA	M	59	April	1.7244
TaYC059m	TA	M	59	April	2.36056
TaYC059m	TA	M	59	April	2.50435
TaYC059m	TA	M	59	April	2.50435
TaYC059m	TA	M	59	April	2.36056
TaEK000f	TA	F	0	July	0.461235
TaEK000f	TA	F	0	July	0.461235
TaEK000f	TA	F	0	July	0.461235
TaEK000f	TA	F	0	July	1.34027
TaEK000f	TA	F	0	July	0.670137
TaEK000f	TA	F	0	July	1.34027
TaEK000f	TA	F	0	July	0.461235
TaAT001f	TA	F	1	July	0.900754
TaAT001f	TA	F	1	July	0.900754
TaAT001f	TA	F	1	July	0.900754
TaAT001f	TA	F	1	July	1.34027
TaAT001f	TA	F	1	July	0.670137
TaAT001f	TA	F	1	July	1.34027
TaAT001f	TA	F	1	July	0.900754
TaFT004f	TA	F	4	July	0.900754
TaFT004f	TA	F	4	July	0.900754
TaFT004f	TA	F	4	July	0.900754
TaFT004f	TA	F	4	July	0.900754
TaFT004f	TA	F	4	July	0.670137
TaFT004f	TA	F	4	July	0.900754
TaFT004f	TA	F	4	July	0.900754
TaAC006f	TA	F	6	July	0.900754
TaST006f	TA	F	6	July	1.34027
TaAC006f	TA	F	6	July	0.900754
TaST006f	TA	F	6	July	1.34027
TaAC006f	TA	F	6	July	2.19464
TaST006f	TA	F	6	July	1.34027
TaAC006f	TA	F	6	July	1.34027
TaST006f	TA	F	6	July	1.34027
TaAC006f	TA	F	6	July	1.10966
TaST006f	TA	F	6	July	1.10966
TaAC006f	TA	F	6	July	1.34027
TaST006f	TA	F	6	July	1.34027
TaAC006f	TA	F	6	July	0.900754
TaST006f	TA	F	6	July	1.34027
TaMK009f	TA	F	9	July	5.74642
TaMK009f	TA	F	9	July	1.34027
TaMK009f	TA	F	9	July	1.34027
TaMK009f	TA	F	9	July	2.63416
TaMK009f	TA	F	9	July	1.10966
TaMK009f	TA	F	9	July	1.34027
TaMK009f	TA	F	9	July	1.34027
TaMA010f	TA	F	10	July	1.34027
TaRK010f	TA	F	10	July	2.63416
TaMA010f	TA	F	10	July	1.34027
TaRK010f	TA	F	10	July	1.34027
TaMA010f	TA	F	10	July	1.34027
TaRK010f	TA	F	10	July	1.34027
TaMA010f	TA	F	10	July	1.34027
TaRK010f	TA	F	10	July	1.34027
TaMA010f	TA	F	10	July	1.10966
TaRK010f	TA	F	10	July	1.10966
TaMA010f	TA	F	10	July	1.34027
TaRK010f	TA	F	10	July	1.34027
TaMA010f	TA	F	10	July	1.34027
TaRK010f	TA	F	10	July	1.34027
TaLT012f	TA	F	12	July	1.34027
TaLT112f	TA	F	12	July	5.30759
TaNT012f	TA	F	12	July	4.0137
TaLT012f	TA	F	12	July	1.34027
TaLT112f	TA	F	12	July	5.30759
TaNT012f	TA	F	12	July	4.0137
TaLT012f	TA	F	12	July	1.34027
TaLT112f	TA	F	12	July	10.156
TaNT012f	TA	F	12	July	4.0137
TaLT012f	TA	F	12	July	1.34027
TaLT112f	TA	F	12	July	10.156
TaNT012f	TA	F	12	July	4.0137
TaLT012f	TA	F	12	July	1.10966
TaLT112f	TA	F	12	July	4.18636
TaNT012f	TA	F	12	July	2.61799
TaLT012f	TA	F	12	July	1.34027
TaLT112f	TA	F	12	July	6.04515
TaNT012f	TA	F	12	July	6.79932
TaLT012f	TA	F	12	July	1.34027
TaLT112f	TA	F	12	July	2.09444
TaNT012f	TA	F	12	July	2.84861
TaAG4016f	TA	F	16	July	4.0137
TaAG4016f	TA	F	16	July	4.0137
TaAG4016f	TA	F	16	July	4.0137
TaAG4016f	TA	F	16	July	4.0137
TaAG4016f	TA	F	16	July	2.61799
TaAG4016f	TA	F	16	July	4.0137
TaAG4016f	TA	F	16	July	2.84861
TaAG3017f	TA	F	17	July	4.0137
TaAG3017f	TA	F	17	July	5.30759
TaAG3017f	TA	F	17	July	5.30759
TaAG3017f	TA	F	17	July	5.30759
TaAG3017f	TA	F	17	July	2.61799
TaAG3017f	TA	F	17	July	4.0137
TaAG3017f	TA	F	17	July	3.38833
TaAG1018f	TA	F	18	July	6.47268
TaAG1018f	TA	F	18	July	5.30759
TaAG1018f	TA	F	18	July	6.47268
TaAG1018f	TA	F	18	July	5.1788
TaAG1018f	TA	F	18	July	2.61799
TaAG1018f	TA	F	18	July	4.0137
TaAG1018f	TA	F	18	July	2.84861
TaBT020f	TA	F	20	July	7.77576
TaBT020f	TA	F	20	July	14.7665
TaBT020f	TA	F	20	July	5.1788
TaBT020f	TA	F	20	July	6.79932
TaBT020f	TA	F	20	July	13.5418
TaBT020f	TA	F	20	July	6.91151
TaBT020f	TA	F	20	July	2.09444
TaSC022f	TA	F	22	July	2.84861
TaSC022f	TA	F	22	July	4.14249
TaSC022f	TA	F	22	July	13.0328
TaSC022f	TA	F	22	July	11.7389
TaSC022f	TA	F	22	July	2.61799
TaSC022f	TA	F	22	July	2.84861
TaSC022f	TA	F	22	July	13.0328
TaAO023f	TA	F	23	July	2.09444
TaHT023f	TA	F	23	July	6.79932
TaAO023f	TA	F	23	July	2.09444
TaHT023f	TA	F	23	July	4.0137
TaAO023f	TA	F	23	July	2.09444
TaHT023f	TA	F	23	July	6.79932
TaAO023f	TA	F	23	July	2.09444
TaHT023f	TA	F	23	July	6.50059
TaAO023f	TA	F	23	July	3.15771
TaHT023f	TA	F	23	July	3.91188
TaAO023f	TA	F	23	July	2.09444
TaHT023f	TA	F	23	July	2.84861
TaAO023f	TA	F	23	July	2.09444
TaHT023f	TA	F	23	July	5.63423
TaMA027f	TA	F	27	July	6.04515
TaMA027f	TA	F	27	July	2.84861
TaMA027f	TA	F	27	July	9.25131
TaMA027f	TA	F	27	July	9.25131
TaMA027f	TA	F	27	July	3.98644
TaMA027f	TA	F	27	July	2.09444
TaMA027f	TA	F	27	July	3.84099
TaEC028f	TA	F	28	July	2.09444
TaEC028f	TA	F	28	July	2.09444
TaEC028f	TA	F	28	July	2.09444
TaEC028f	TA	F	28	July	9.41637
TaEC028f	TA	F	28	July	9.18575
TaEC028f	TA	F	28	July	2.84861
TaEC028f	TA	F	28	July	2.09444
TaAT031f	TA	F	31	July	2.09444
TaAT031f	TA	F	31	July	2.09444
TaAT031f	TA	F	31	July	10.9847
TaAT031f	TA	F	31	July	8.86212
TaAT031f	TA	F	31	July	4.18636
TaAT031f	TA	F	31	July	2.09444
TaAT031f	TA	F	31	July	2.09444
TaAC034f	TA	F	34	July	2.84861
TaAC034f	TA	F	34	July	4.0137
TaAC034f	TA	F	34	July	2.84861
TaAC034f	TA	F	34	July	2.84861
TaAC034f	TA	F	34	July	2.61799
TaAC034f	TA	F	34	July	2.84861
TaAC034f	TA	F	34	July	2.84861
TaFO035f	TA	F	35	July	3.25953
TaTO035f	TA	F	35	July	3.66281
TaFO035f	TA	F	35	July	2.84861
TaTO035f	TA	F	35	July	6.79932
TaFO035f	TA	F	35	July	9.82729
TaTO035f	TA	F	35	July	1.34027
TaFO035f	TA	F	35	July	4.0137
TaTO035f	TA	F	35	July	7.90803
TaFO035f	TA	F	35	July	2.61799
TaTO035f	TA	F	35	July	5.7202
TaFO035f	TA	F	35	July	5.60564
TaTO035f	TA	F	35	July	3.67046
TaFO035f	TA	F	35	July	8.6622
TaTO035f	TA	F	35	July	2.63416
TaSC037f	TA	F	37	July	5.30759
TaSO037f	TA	F	37	July	5.41978
TaTD037f	TA	F	37	July	3.38833
TaSC037f	TA	F	37	July	3.38833
TaSO037f	TA	F	37	July	3.38833
TaTD037f	TA	F	37	July	2.63416
TaSC037f	TA	F	37	July	6.87938
TaSO037f	TA	F	37	July	5.41978
TaTD037f	TA	F	37	July	2.63416
TaSC037f	TA	F	37	July	1.34027
TaSO037f	TA	F	37	July	2.63416
TaTD037f	TA	F	37	July	3.38833
TaSC037f	TA	F	37	July	1.10966
TaSO037f	TA	F	37	July	1.10966
TaTD037f	TA	F	37	July	2.40354
TaSC037f	TA	F	37	July	1.34027
TaSO037f	TA	F	37	July	2.63416
TaTD037f	TA	F	37	July	3.38833
TaSC037f	TA	F	37	July	5.5855
TaSO037f	TA	F	37	July	6.71367
TaTD037f	TA	F	37	July	1.34027
TaBD042f	TA	F	42	July	4.0137
TaBD042f	TA	F	42	July	2.09444
TaBD042f	TA	F	42	July	0.461235
TaBD042f	TA	F	42	July	1.34027
TaBD042f	TA	F	42	July	2.61799
TaBD042f	TA	F	42	July	2.09444
TaBD042f	TA	F	42	July	2.09444
TaMC044f	TA	F	44	July	1.65492
TaMC044f	TA	F	44	July	1.34027
TaMC044f	TA	F	44	July	0.461235
TaMC044f	TA	F	44	July	9.0786
TaMC044f	TA	F	44	July	1.10966
TaMC044f	TA	F	44	July	1.34027
TaMC044f	TA	F	44	July	1.34027
TaMC046f	TA	F	46	July	6.04515
TaMO046f	TA	F	46	July	1.34027
TaMT046f	TA	F	46	July	2.09444
TaMC046f	TA	F	46	July	5.1788
TaMO046f	TA	F	46	July	1.34027
TaMT046f	TA	F	46	July	1.65492
TaMC046f	TA	F	46	July	8.6622
TaMO046f	TA	F	46	July	6.95599
TaMT046f	TA	F	46	July	1.34027
TaMC046f	TA	F	46	July	14.4778
TaMO046f	TA	F	46	July	6.95599
TaMT046f	TA	F	46	July	2.09444
TaMC046f	TA	F	46	July	10.7672
TaMO046f	TA	F	46	July	6.72537
TaMT046f	TA	F	46	July	5.35693
TaMC046f	TA	F	46	July	9.83277
TaMO046f	TA	F	46	July	1.34027
TaMT046f	TA	F	46	July	2.09444
TaMC046f	TA	F	46	July	9.41637
TaMO046f	TA	F	46	July	1.34027
TaMT046f	TA	F	46	July	1.65492
TaBT052f	TA	F	52	July	6.47268
TaBT052f	TA	F	52	July	3.38833
TaBT052f	TA	F	52	July	7.63355
TaBT052f	TA	F	52	July	7.63355
TaBT052f	TA	F	52	July	7.40293
TaBT052f	TA	F	52	July	3.38833
TaBT052f	TA	F	52	July	7.63355
TaAA4053f	TA	F	53	July	4.14249
TaAA4053f	TA	F	53	July	4.14249
TaAA4053f	TA	F	53	July	4.14249
TaAA4053f	TA	F	53	July	4.14249
TaAA4053f	TA	F	53	July	2.61799
TaAA4053f	TA	F	53	July	4.14249
TaAA4053f	TA	F	53	July	3.38833
TaAA3055f	TA	F	55	July	3.38833
TaTO055f	TA	F	55	July	4.41698
TaAA3055f	TA	F	55	July	3.38833
TaTO055f	TA	F	55	July	2.09444
TaAA3055f	TA	F	55	July	3.38833
TaTO055f	TA	F	55	July	12.1553
TaAA3055f	TA	F	55	July	3.38833
TaTO055f	TA	F	55	July	12.1553
TaAA3055f	TA	F	55	July	3.15771
TaTO055f	TA	F	55	July	6.30897
TaAA3055f	TA	F	55	July	3.38833
TaTO055f	TA	F	55	July	4.12378
TaAA3055f	TA	F	55	July	3.38833
TaTO055f	TA	F	55	July	12.1553
TaVO056f	TA	F	56	July	2.84861
TaVO056f	TA	F	56	July	2.84861
TaVO056f	TA	F	56	July	4.59516
TaVO056f	TA	F	56	July	3.84099
TaVO056f	TA	F	56	July	4.36454
TaVO056f	TA	F	56	July	2.09444
TaVO056f	TA	F	56	July	5.88905
TaAC058f	TA	F	58	July	2.84861
TaAC058f	TA	F	58	July	2.84861
TaAC058f	TA	F	58	July	11.7389
TaAC058f	TA	F	58	July	11.7389
TaAC058f	TA	F	58	July	8.23371
TaAC058f	TA	F	58	July	8.92949
TaAC058f	TA	F	58	July	3.38833
TaAA2065f	TA	F	65	July	1.34027
TaAA2065f	TA	F	65	July	1.34027
TaAA2065f	TA	F	65	July	1.34027
TaAA2065f	TA	F	65	July	1.34027
TaAA2065f	TA	F	65	July	1.10966
TaAA2065f	TA	F	65	July	1.34027
TaAA2065f	TA	F	65	July	1.34027
TaAA1068f	TA	F	68	July	2.63416
TaAM068f	TA	F	68	July	2.63416
TaOW1068f	TA	F	68	July	2.19464
TaAA1068f	TA	F	68	July	2.63416
TaAM068f	TA	F	68	July	2.63416
TaOW1068f	TA	F	68	July	2.19464
TaAA1068f	TA	F	68	July	2.63416
TaAM068f	TA	F	68	July	2.63416
TaOW1068f	TA	F	68	July	2.19464
TaAA1068f	TA	F	68	July	2.63416
TaAM068f	TA	F	68	July	2.63416
TaOW1068f	TA	F	68	July	2.19464
TaAA1068f	TA	F	68	July	2.40354
TaAM068f	TA	F	68	July	2.40354
TaOW1068f	TA	F	68	July	1.96402
TaAA1068f	TA	F	68	July	2.63416
TaAM068f	TA	F	68	July	2.63416
TaOW1068f	TA	F	68	July	2.19464
TaAA1068f	TA	F	68	July	2.63416
TaAM068f	TA	F	68	July	2.63416
TaOW1068f	TA	F	68	July	2.19464
TaOW4072f	TA	F	72	July	2.19464
TaOW4072f	TA	F	72	July	2.19464
TaOW4072f	TA	F	72	July	2.19464
TaOW4072f	TA	F	72	July	2.19464
TaOW4072f	TA	F	72	July	1.96402
TaOW4072f	TA	F	72	July	2.19464
TaOW4072f	TA	F	72	July	2.19464
TaGC000m	TA	M	0	July	2.19464
TaGC000m	TA	M	0	July	2.19464
TaGC000m	TA	M	0	July	2.19464
TaGC000m	TA	M	0	July	2.19464
TaGC000m	TA	M	0	July	1.96402
TaGC000m	TA	M	0	July	2.19464
TaGC000m	TA	M	0	July	0.900754
TaMT004m	TA	M	4	July	0.900754
TaMT004m	TA	M	4	July	0.900754
TaMT004m	TA	M	4	July	0.900754
TaMT004m	TA	M	4	July	0.900754
TaMT004m	TA	M	4	July	0.670137
TaMT004m	TA	M	4	July	0.900754
TaMT004m	TA	M	4	July	0.900754
TaET009m	TA	M	9	July	0.900754
TaET009m	TA	M	9	July	0.900754
TaET009m	TA	M	9	July	0.900754
TaET009m	TA	M	9	July	0.900754
TaET009m	TA	M	9	July	0.670137
TaET009m	TA	M	9	July	0.900754
TaET009m	TA	M	9	July	0.900754
TaDC010m	TA	M	10	July	1.34027
TaDC010m	TA	M	10	July	1.34027
TaDC010m	TA	M	10	July	1.34027
TaDC010m	TA	M	10	July	1.34027
TaDC010m	TA	M	10	July	1.10966
TaDC010m	TA	M	10	July	1.34027
TaDC010m	TA	M	10	July	1.34027
TaBC012m	TA	M	12	July	12.0931
TaBC012m	TA	M	12	July	12.0931
TaBC012m	TA	M	12	July	12.0931
TaBC012m	TA	M	12	July	10.2306
TaBC012m	TA	M	12	July	1.10966
TaBC012m	TA	M	12	July	10.2306
TaBC012m	TA	M	12	July	1.34027
TaAC014m	TA	M	14	July	23.0463
TaHC014m	TA	M	14	July	2.84861
TaAC014m	TA	M	14	July	8.08622
TaHC014m	TA	M	14	July	2.09444
TaAC014m	TA	M	14	July	8.08622
TaHC014m	TA	M	14	July	2.09444
TaAC014m	TA	M	14	July	4.0137
TaHC014m	TA	M	14	July	2.09444
TaAC014m	TA	M	14	July	2.61799
TaHC014m	TA	M	14	July	1.86382
TaAC014m	TA	M	14	July	19.3771
TaHC014m	TA	M	14	July	2.09444
TaAC014m	TA	M	14	July	2.09444
TaHC014m	TA	M	14	July	2.09444
TaBC016m	TA	M	16	July	15.1353
TaJT016m	TA	M	16	July	7.04031
TaJT116M	TA	M	16	July	8.76069
TaST016m	TA	M	16	July	2.84861
TaBC016m	TA	M	16	July	6.50059
TaJT016m	TA	M	16	July	7.04031
TaJT116M	TA	M	16	July	5.30759
TaST016m	TA	M	16	July	2.09444
TaBC016m	TA	M	16	July	6.50059
TaJT016m	TA	M	16	July	7.04031
TaJT116M	TA	M	16	July	7.04031
TaST016m	TA	M	16	July	2.09444
TaBC016m	TA	M	16	July	2.82001
TaJT016m	TA	M	16	July	6.58487
TaJT116M	TA	M	16	July	3.25953
TaST016m	TA	M	16	July	2.09444
TaBC016m	TA	M	16	July	1.4243
TaJT016m	TA	M	16	July	4.02407
TaJT116M	TA	M	16	July	3.15771
TaST016m	TA	M	16	July	1.86382
TaBC016m	TA	M	16	July	2.82001
TaJT016m	TA	M	16	July	5.29099
TaJT116M	TA	M	16	July	14.0124
TaST016m	TA	M	16	July	19.3771
TaBC016m	TA	M	16	July	6.50059
TaJT016m	TA	M	16	July	4.12589
TaJT116M	TA	M	16	July	7.04031
TaST016m	TA	M	16	July	2.09444
TaDC017m	TA	M	17	July	14.3811
TaDC017m	TA	M	17	July	8.41985
TaDC017m	TA	M	17	July	12.0931
TaDC017m	TA	M	17	July	9.60622
TaDC017m	TA	M	17	July	5.92251
TaDC017m	TA	M	17	July	22.2323
TaDC017m	TA	M	17	July	2.9608
TaAT018m	TA	M	18	July	27.2387
TaCO018m	TA	M	18	July	6.04515
TaRC018m	TA	M	18	July	7.77576
TaAT018m	TA	M	18	July	11.7431
TaCO018m	TA	M	18	July	4.42463
TaRC018m	TA	M	18	July	12.0931
TaAT018m	TA	M	18	July	6.47268
TaCO018m	TA	M	18	July	4.42463
TaRC018m	TA	M	18	July	12.0931
TaAT018m	TA	M	18	July	22.2393
TaCO018m	TA	M	18	July	4.42463
TaRC018m	TA	M	18	July	9.80511
TaAT018m	TA	M	18	July	7.21639
TaCO018m	TA	M	18	July	1.86382
TaRC018m	TA	M	18	July	8.4094
TaAT018m	TA	M	18	July	26.1831
TaCO018m	TA	M	18	July	25.3167
TaRC018m	TA	M	18	July	23.7407
TaAT018m	TA	M	18	July	2.09444
TaCO018m	TA	M	18	July	3.25953
TaRC018m	TA	M	18	July	5.74642
TaAT020m	TA	M	20	July	24.1313
TaAT020m	TA	M	20	July	5.30759
TaAT020m	TA	M	20	July	5.30759
TaAT020m	TA	M	20	July	6.47268
TaAT020m	TA	M	20	July	3.91188
TaAT020m	TA	M	20	July	6.47268
TaAT020m	TA	M	20	July	2.84861
TaAO023m	TA	M	23	July	32.0257
TaAO023m	TA	M	23	July	32.0257
TaAO023m	TA	M	23	July	32.0257
TaAO023m	TA	M	23	July	32.0257
TaAO023m	TA	M	23	July	31.7951
TaAO023m	TA	M	23	July	32.0257
TaAO023m	TA	M	23	July	32.0257
TaAT024m	TA	M	24	July	25.5053
TaAT024m	TA	M	24	July	10.4492
TaAT024m	TA	M	24	July	10.4492
TaAT024m	TA	M	24	July	19.3771
TaAT024m	TA	M	24	July	16.8163
TaAT024m	TA	M	24	July	19.3771
TaAT024m	TA	M	24	July	7.25476
TaAT025m	TA	M	25	July	6.79932
TaAT025m	TA	M	25	July	14.7665
TaAT025m	TA	M	25	July	8.41985
TaAT025m	TA	M	25	July	8.41985
TaAT025m	TA	M	25	July	1.86382
TaAT025m	TA	M	25	July	8.41985
TaAT025m	TA	M	25	July	4.46914
TaOO044m	TA	M	44	July	3.38833
TaOO044m	TA	M	44	July	3.02892
TaKC046m	TA	M	46	July	8.04826
TaKC046m	TA	M	46	July	3.84099
TaKC046m	TA	M	46	July	3.84099
TaKC046m	TA	M	46	July	2.09444
TaKC046m	TA	M	46	July	1.86382
TaKC046m	TA	M	46	July	1.34027
TaKC046m	TA	M	46	July	2.09444
TaAC047m	TA	M	47	July	5.30759
TaDT047m	TA	M	47	July	32.0257
TaAC047m	TA	M	47	July	5.30759
TaDT047m	TA	M	47	July	32.0257
TaAC047m	TA	M	47	July	5.30759
TaDT047m	TA	M	47	July	32.0257
TaAC047m	TA	M	47	July	5.30759
TaDT047m	TA	M	47	July	32.0257
TaAC047m	TA	M	47	July	3.15771
TaDT047m	TA	M	47	July	32.0257
TaAC047m	TA	M	47	July	5.30759
TaDT047m	TA	M	47	July	32.0257
TaAC047m	TA	M	47	July	4.14249
TaDT047m	TA	M	47	July	32.0257
TaFT048m	TA	M	48	July	4.14249
TaMT048m	TA	M	48	July	5.88905
TaFT048m	TA	M	48	July	8.09321
TaMT048m	TA	M	48	July	8.84038
TaFT048m	TA	M	48	July	8.09321
TaMT048m	TA	M	48	July	8.84038
TaFT048m	TA	M	48	July	8.09321
TaMT048m	TA	M	48	July	2.84861
TaFT048m	TA	M	48	July	4.46914
TaMT048m	TA	M	48	July	2.61799
TaFT048m	TA	M	48	July	4.14249
TaMT048m	TA	M	48	July	2.84861
TaFT048m	TA	M	48	July	12.8802
TaMT048m	TA	M	48	July	2.09444
TaTC050m	TA	M	50	July	4.0137
TaTC050m	TA	M	50	July	5.74642
TaTC050m	TA	M	50	July	5.74642
TaTC050m	TA	M	50	July	22.6285
TaTC050m	TA	M	50	July	20.5073
TaTC050m	TA	M	50	July	1.34027
TaTC050m	TA	M	50	July	2.09444
TaSC052m	TA	M	52	July	9.71374
TaSC052m	TA	M	52	July	10.4492
TaSC052m	TA	M	52	July	16.3114
TaSC052m	TA	M	52	July	17.8687
TaSC052m	TA	M	52	July	12.9854
TaSC052m	TA	M	52	July	14.3811
TaSC052m	TA	M	52	July	2.09444
TaYC059m	TA	M	59	July	12.8894
TaYC059m	TA	M	59	July	15.5049
TaYC059m	TA	M	59	July	15.5049
TaYC059m	TA	M	59	July	12.9171
TaYC059m	TA	M	59	July	10.8215
TaYC059m	TA	M	59	July	5.1788
TaYC059m	TA	M	59	July	2.84861
TaEK000f	TA	F	0	October	5.52738
TaEK000f	TA	F	0	October	5.52738
TaEK000f	TA	F	0	October	5.52738
TaEK000f	TA	F	0	October	5.52738
TaEK000f	TA	F	0	October	5.52738
TaEK000f	TA	F	0	October	6.75766
TaEK000f	TA	F	0	October	6.75766
TaAT001f	TA	F	1	October	4.29711
TaAT001f	TA	F	1	October	6.40783
TaAT001f	TA	F	1	October	6.40783
TaAT001f	TA	F	1	October	3.41667
TaAT001f	TA	F	1	October	5.52738
TaAT001f	TA	F	1	October	5.52738
TaAT001f	TA	F	1	October	5.52738
TaFT004f	TA	F	4	October	6.75766
TaFT004f	TA	F	4	October	6.75766
TaAC006f	TA	F	6	October	5.52738
TaAC006f	TA	F	6	October	8.86838
TaAC006f	TA	F	6	October	7.6381
TaST006f	TA	F	6	October	8.86838
TaAC006f	TA	F	6	October	7.6381
TaAC006f	TA	F	6	October	8.86838
TaAC006f	TA	F	6	October	6.54756
TaST006f	TA	F	6	October	10.769
TaAC006f	TA	F	6	October	8.65828
TaMK009f	TA	F	9	October	4.29711
TaMK009f	TA	F	9	October	7.6381
TaMK009f	TA	F	9	October	8.86838
TaMK009f	TA	F	9	October	7.6381
TaMK009f	TA	F	9	October	6.75766
TaMK009f	TA	F	9	October	8.65828
TaMA010f	TA	F	10	October	4.64694
TaRK010f	TA	F	10	October	8.86838
TaMA010f	TA	F	10	October	3.41667
TaRK010f	TA	F	10	October	5.52738
TaMA010f	TA	F	10	October	7.6381
TaRK010f	TA	F	10	October	3.41667
TaMA010f	TA	F	10	October	10.769
TaRK010f	TA	F	10	October	3.41667
TaMA010f	TA	F	10	October	10.769
TaRK010f	TA	F	10	October	3.41667
TaMA010f	TA	F	10	October	6.54756
TaRK010f	TA	F	10	October	8.65828
TaMA010f	TA	F	10	October	6.75766
TaRK010f	TA	F	10	October	6.54756
TaLT012f	TA	F	12	October	7.6381
TaLT112f	TA	F	12	October	4.29711
TaLT012f	TA	F	12	October	7.6381
TaLT112f	TA	F	12	October	4.29711
TaLT012f	TA	F	12	October	5.52738
TaLT112f	TA	F	12	October	5.52738
TaLT012f	TA	F	12	October	5.52738
TaLT112f	TA	F	12	October	5.52738
TaLT012f	TA	F	12	October	5.52738
TaLT112f	TA	F	12	October	7.6381
TaLT012f	TA	F	12	October	5.52738
TaLT112f	TA	F	12	October	6.75766
TaLT012f	TA	F	12	October	8.65828
TaLT112f	TA	F	12	October	10.769
TaAG4016f	TA	F	16	October	7.6381
TaAG4016f	TA	F	16	October	5.52738
TaAG4016f	TA	F	16	October	5.52738
TaAG4016f	TA	F	16	October	5.52738
TaAG4016f	TA	F	16	October	8.65828
TaAG4016f	TA	F	16	October	6.75766
TaAG3017f	TA	F	17	October	7.6381
TaAG3017f	TA	F	17	October	7.6381
TaAG3017f	TA	F	17	October	5.52738
TaAG3017f	TA	F	17	October	5.52738
TaAG3017f	TA	F	17	October	10.769
TaAG3017f	TA	F	17	October	6.75766
TaAG1018f	TA	F	18	October	7.6381
TaAG1018f	TA	F	18	October	35.3986
TaAG1018f	TA	F	18	October	8.86838
TaAG1018f	TA	F	18	October	5.52738
TaAG1018f	TA	F	18	October	3.41667
TaAG1018f	TA	F	18	October	3.41667
TaAG1018f	TA	F	18	October	5.52738
TaAO023f	TA	F	23	October	7.6381
TaAO023f	TA	F	23	October	6.75766
TaAO023f	TA	F	23	October	8.86838
TaAO023f	TA	F	23	October	5.52738
TaAO023f	TA	F	23	October	9.19113
TaAO023f	TA	F	23	October	4.64694
TaAO023f	TA	F	23	October	10.769
TaEC028f	TA	F	28	October	7.6381
TaEC028f	TA	F	28	October	7.6381
TaEC028f	TA	F	28	October	7.6381
TaEC028f	TA	F	28	October	7.6381
TaEC028f	TA	F	28	October	7.6381
TaEC028f	TA	F	28	October	8.86838
TaEC028f	TA	F	28	October	6.75766
TaAT031f	TA	F	31	October	7.6381
TaAT031f	TA	F	31	October	7.6381
TaAT031f	TA	F	31	October	7.6381
TaAT031f	TA	F	31	October	7.6381
TaAT031f	TA	F	31	October	7.6381
TaAT031f	TA	F	31	October	8.65828
TaAT031f	TA	F	31	October	10.769
TaAC034f	TA	F	34	October	7.6381
TaAC034f	TA	F	34	October	8.86838
TaAC034f	TA	F	34	October	8.86838
TaAC034f	TA	F	34	October	5.52738
TaAC034f	TA	F	34	October	7.6381
TaAC034f	TA	F	34	October	6.75766
TaAC034f	TA	F	34	October	5.52738
TaTO035f	TA	F	35	October	7.6381
TaTO035f	TA	F	35	October	8.86838
TaTO035f	TA	F	35	October	8.86838
TaTO035f	TA	F	35	October	7.6381
TaTO035f	TA	F	35	October	7.6381
TaTO035f	TA	F	35	October	10.769
TaTO035f	TA	F	35	October	8.65828
TaSC037f	TA	F	37	October	3.41667
TaTD037f	TA	F	37	October	9.7183
TaSC037f	TA	F	37	October	5.52738
TaTD037f	TA	F	37	October	10.9486
TaSC037f	TA	F	37	October	3.41667
TaTD037f	TA	F	37	October	9.7183
TaSC037f	TA	F	37	October	3.41667
TaTD037f	TA	F	37	October	7.6381
TaSC037f	TA	F	37	October	3.41667
TaTD037f	TA	F	37	October	7.6381
TaSC037f	TA	F	37	October	6.54756
TaTD037f	TA	F	37	October	5.52738
TaSC037f	TA	F	37	October	6.54756
TaTD037f	TA	F	37	October	12.1483
TaBD042f	TA	F	42	October	10.769
TaBD042f	TA	F	42	October	10.769
TaBD042f	TA	F	42	October	10.769
TaBD042f	TA	F	42	October	10.769
TaBD042f	TA	F	42	October	10.769
TaBD042f	TA	F	42	October	10.5589
TaBD042f	TA	F	42	October	12.6696
TaMC046f	TA	F	46	October	39.6201
TaMT046f	TA	F	46	October	11.7175
TaMC046f	TA	F	46	October	7.6381
TaMT046f	TA	F	46	October	29.4784
TaMC046f	TA	F	46	October	32.0425
TaMT046f	TA	F	46	October	11.7175
TaMC046f	TA	F	46	October	11.0917
TaMT046f	TA	F	46	October	11.7175
TaMC046f	TA	F	46	October	35.8313
TaMT046f	TA	F	46	October	11.7175
TaMC046f	TA	F	46	October	28.3101
TaMT046f	TA	F	46	October	10.769
TaMC046f	TA	F	46	October	39.6201
TaMT046f	TA	F	46	October	12.6696
TaBT052f	TA	F	52	October	7.6381
TaBT052f	TA	F	52	October	5.52738
TaBT052f	TA	F	52	October	7.6381
TaBT052f	TA	F	52	October	7.6381
TaBT052f	TA	F	52	October	7.6381
TaBT052f	TA	F	52	October	10.769
TaBT052f	TA	F	52	October	8.65828
TaAA4053f	TA	F	53	October	7.6381
TaAA4053f	TA	F	53	October	7.6381
TaAA4053f	TA	F	53	October	5.52738
TaAA4053f	TA	F	53	October	3.41667
TaAA4053f	TA	F	53	October	3.41667
TaAA4053f	TA	F	53	October	8.86838
TaAA4053f	TA	F	53	October	6.75766
TaAA3055f	TA	F	55	October	7.6381
TaAA3055f	TA	F	55	October	5.52738
TaAA3055f	TA	F	55	October	5.52738
TaAA3055f	TA	F	55	October	3.41667
TaAA3055f	TA	F	55	October	3.41667
TaAA3055f	TA	F	55	October	8.86838
TaAA3055f	TA	F	55	October	6.75766
TaVO056f	TA	F	56	October	7.6381
TaVO056f	TA	F	56	October	8.86838
TaVO056f	TA	F	56	October	7.6381
TaVO056f	TA	F	56	October	7.6381
TaVO056f	TA	F	56	October	7.6381
TaVO056f	TA	F	56	October	10.769
TaVO056f	TA	F	56	October	8.65828
TaAC058f	TA	F	58	October	21.2672
TaAC058f	TA	F	58	October	32.0425
TaAC058f	TA	F	58	October	32.0425
TaAC058f	TA	F	58	October	8.44818
TaAC058f	TA	F	58	October	35.8313
TaAC058f	TA	F	58	October	39.6201
TaAC058f	TA	F	58	October	6.75766
TaAA2065f	TA	F	65	October	7.6381
TaAA2065f	TA	F	65	October	5.52738
TaAA2065f	TA	F	65	October	3.41667
TaAA2065f	TA	F	65	October	5.52738
TaAA2065f	TA	F	65	October	8.86838
TaAA2065f	TA	F	65	October	5.52738
TaAA1068f	TA	F	68	October	5.52738
TaAM068f	TA	F	68	October	7.6381
TaOW1068f	TA	F	68	October	5.52738
TaAA1068f	TA	F	68	October	5.52738
TaAM068f	TA	F	68	October	7.6381
TaOW1068f	TA	F	68	October	6.75766
TaAM068f	TA	F	68	October	7.6381
TaOW1068f	TA	F	68	October	6.75766
TaAA1068f	TA	F	68	October	3.41667
TaAM068f	TA	F	68	October	3.41667
TaOW1068f	TA	F	68	October	4.64694
TaAA1068f	TA	F	68	October	5.52738
TaAM068f	TA	F	68	October	7.6381
TaOW1068f	TA	F	68	October	5.52738
TaAA1068f	TA	F	68	October	10.769
TaAM068f	TA	F	68	October	6.75766
TaOW1068f	TA	F	68	October	8.65828
TaAA1068f	TA	F	68	October	33.7206
TaAM068f	TA	F	68	October	10.769
TaOW1068f	TA	F	68	October	6.75766
TaOW4072f	TA	F	72	October	5.52738
TaOW4072f	TA	F	72	October	6.75766
TaOW4072f	TA	F	72	October	6.75766
TaOW4072f	TA	F	72	October	4.64694
TaOW4072f	TA	F	72	October	5.52738
TaOW4072f	TA	F	72	October	6.75766
TaOW4072f	TA	F	72	October	8.65828
TaOW3075f	TA	F	75	October	5.52738
TaOW3075f	TA	F	75	October	6.75766
TaOW3075f	TA	F	75	October	6.75766
TaOW3075f	TA	F	75	October	4.64694
TaOW3075f	TA	F	75	October	5.52738
TaOW3075f	TA	F	75	October	6.75766
TaOW3075f	TA	F	75	October	6.75766
TaOW2078f	TA	F	90	October	4.29711
TaOW2078f	TA	F	90	October	5.52738
TaOW2078f	TA	F	90	October	4.29711
TaOW2078f	TA	F	90	October	2.18639
TaOW2078f	TA	F	90	October	4.29711
TaOW2078f	TA	F	90	October	7.6381
TaOW2078f	TA	F	90	October	7.6381
TaGC000m	TA	M	0	October	3.41667
TaGC000m	TA	M	0	October	3.41667
TaGC000m	TA	M	0	October	3.41667
TaGC000m	TA	M	0	October	3.41667
TaGC000m	TA	M	0	October	3.41667
TaGC000m	TA	M	0	October	6.75766
TaGC000m	TA	M	0	October	6.54756
TaET009m	TA	M	9	October	6.54756
TaET009m	TA	M	9	October	6.75766
TaDC010m	TA	M	10	October	5.52738
TaDC010m	TA	M	10	October	8.86838
TaDC010m	TA	M	10	October	5.52738
TaDC010m	TA	M	10	October	5.52738
TaDC010m	TA	M	10	October	5.52738
TaDC010m	TA	M	10	October	5.52738
TaDC010m	TA	M	10	October	6.54756
TaJT016m	TA	M	16	October	5.52738
TaJT116M	TA	M	16	October	5.52738
TaJT016m	TA	M	16	October	5.52738
TaJT116M	TA	M	16	October	5.52738
TaST016m	TA	M	16	October	10.28
TaJT016m	TA	M	16	October	5.52738
TaJT116M	TA	M	16	October	10.28
TaST016m	TA	M	16	October	5.52738
TaJT016m	TA	M	16	October	5.52738
TaJT116M	TA	M	16	October	5.52738
TaST016m	TA	M	16	October	6.54756
TaJT016m	TA	M	16	October	5.52738
TaJT116M	TA	M	16	October	5.52738
TaJT016m	TA	M	16	October	5.52738
TaJT116M	TA	M	16	October	6.75766
TaST016m	TA	M	16	October	5.52738
TaBC016m	TA	M	16	October	5.52738
TaJT016m	TA	M	16	October	5.52738
TaJT116M	TA	M	16	October	6.75766
TaDC017m	TA	M	17	October	8.44818
TaDC017m	TA	M	17	October	5.52738
TaDC017m	TA	M	17	October	10.28
TaDC017m	TA	M	17	October	9.86147
TaDC017m	TA	M	17	October	5.52738
TaDC017m	TA	M	17	October	35.3986
TaAT018F	TA	M	18	October	24.0887
TaRT018m	TA	M	18	October	35.3986
TaAT018F	TA	M	18	October	5.52738
TaRT018m	TA	M	18	October	31.6099
TaRT018m	TA	M	18	October	5.52738
TaAT018F	TA	M	18	October	14.8242
TaRT018m	TA	M	18	October	31.6099
TaAT018F	TA	M	18	October	14.8242
TaRT018m	TA	M	18	October	10.5589
TaAO023m	TA	M	23	October	10.5589
TaAT025m	TA	M	25	October	7.29051
TaAT025m	TA	M	25	October	7.29051
TaAT025m	TA	M	25	October	7.29051
TaAT025m	TA	M	25	October	4.64694
TaAT025m	TA	M	25	October	8.65828
TaAT025m	TA	M	25	October	14.2913
TaAT025m	TA	M	25	October	12.1806
TaKC046m	TA	M	46	October	15.4893
TaKC046m	TA	M	46	October	39.9607
TaKC046m	TA	M	46	October	25.1651
TaKC046m	TA	M	46	October	4.64694
TaKC046m	TA	M	46	October	11.0917
TaKC046m	TA	M	46	October	13.7353
TaKC046m	TA	M	46	October	13.7353
TaAC047m	TA	M	47	October	30.7998
TaDT047m	TA	M	47	October	29.4784
TaAC047m	TA	M	47	October	11.7175
TaDT047m	TA	M	47	October	25.1651
TaAC047m	TA	M	47	October	39.9607
TaDT047m	TA	M	47	October	29.4784
TaAC047m	TA	M	47	October	16.799
TaDT047m	TA	M	47	October	23.2438
TaAC047m	TA	M	47	October	39.9607
TaDT047m	TA	M	47	October	21.7617
TaAC047m	TA	M	47	October	26.1994
TaDT047m	TA	M	47	October	28.2065
TaAC047m	TA	M	47	October	24.0887
TaDT047m	TA	M	47	October	28.2065
TaFT048m	TA	M	48	October	8.86838
TaFT048m	TA	M	48	October	6.75766
TaFT048m	TA	M	48	October	4.64694
TaFT048m	TA	M	48	October	8.86838
TaFT048m	TA	M	48	October	4.64694
TaFT048m	TA	M	48	October	10.5589
TaFT048m	TA	M	48	October	11.0917
TaTC050m	TA	M	50	October	2.18639
TaTC050m	TA	M	50	October	3.41667
TaTC050m	TA	M	50	October	52.2436
TaTC050m	TA	M	50	October	52.2436
TaTC050m	TA	M	50	October	6.54756
TaTC050m	TA	M	50	October	6.75766
TaSC052m	TA	M	52	October	14.259
TaSC052m	TA	M	52	October	10.0376
TaSC052m	TA	M	52	October	10.0376
TaSC052m	TA	M	52	October	3.41667
TaSC052m	TA	M	52	October	10.0376
TaSC052m	TA	M	52	October	24.9889
TaSC052m	TA	M	52	October	21.4451
TaYC059m	TA	M	59	October	28.3344
TaYC059m	TA	M	59	October	28.3344
TaYC059m	TA	M	59	October	28.3344
TaYC059m	TA	M	59	October	28.3344
TaYC059m	TA	M	59	October	28.3344
TaYC059m	TA	M	59	October	28.3344
TaYC059m	TA	M	59	October	28.3344

## Sheet: Mosquito data Niakore indoors
Row_id	Specimen.Id	Date	Village	Method	Location	Hour	time_match	Species	Sex	Repletion_status	Number	Parity	day	month	year
19952	9601	2017-08-01	Nia	HLC	IN	08pm-09pm	2	An. gambiae sl	F	Gravid	1	NA	1	8	2017
19952	9602	2017-08-01	Nia	HLC	IN	08pm-09pm	2	An. gambiae sl	F	Fed	2	NA	1	8	2017
19952	9603	2017-08-01	Nia	HLC	IN	08pm-09pm	2	An. gambiae sl	F	Half-fed	1	Parous	1	8	2017
22140	13922	2017-09-07	Nia	HLC	IN	08pm-09pm	2	An. gambiae sl	F	Unfed	1	Parous	7	9	2017
22162	14016	2017-09-07	Nia	HLC	IN	08pm-09pm	2	An. gambiae sl	F	Unfed	1	Parous	7	9	2017
22162	14017	2017-09-07	Nia	HLC	IN	08pm-09pm	2	An. gambiae sl	F	Unfed	1	Non-parous	7	9	2017
23933	16628	2017-10-06	Nia	HLC	IN	08pm-09pm	2	An. gambiae sl	F	Unfed	1	Parous	6	10	2017
18725	8351	2017-07-13	Nia	HLC	IN	09pm-10pm	3	An. gambiae sl	F	Unfed	1	Parous	13	7	2017
18769	8361	2017-07-13	Nia	HLC	IN	09pm-10pm	3	An. gambiae sl	F	Fed	2	NA	13	7	2017
20078	9750	2017-08-03	Nia	HLC	IN	09pm-10pm	3	An. gambiae sl	F	Unfed	1	Parous	3	8	2017
20078	9751	2017-08-03	Nia	HLC	IN	09pm-10pm	3	An. gambiae sl	F	Unfed	1	Parous	3	8	2017
22141	13923	2017-09-07	Nia	HLC	IN	09pm-10pm	3	An. gambiae sl	F	Gravid	2	NA	7	9	2017
22141	13924	2017-09-07	Nia	HLC	IN	09pm-10pm	3	An. gambiae sl	F	Half-fed	1	Parous	7	9	2017
22163	14018	2017-09-07	Nia	HLC	IN	09pm-10pm	3	An. gambiae sl	F	Gravid	2	NA	7	9	2017
22163	14019	2017-09-07	Nia	HLC	IN	09pm-10pm	3	An. gambiae sl	F	Half-fed	1	NA	7	9	2017
3004	3317	2016-11-20	Nia	HLC	IN	10pm-11pm	4	An. gambiae sl	F	Gravid	1	NA	20	11	2016
8166	3987	2017-02-06	Nia	HLC	IN	10pm-11pm	4	An. pharoensis	F	Unfed	1	NA	6	2	2017
16614	6371	2017-06-14	Nia	HLC	IN	10pm-11pm	4	An. gambiae sl	F	Unfed	1	Non-parous	14	6	2017
18984	8563	2017-07-16	Nia	HLC	IN	10pm-11pm	4	An. gambiae sl	F	Unfed	1	Parous	16	7	2017
19954	9604	2017-08-01	Nia	HLC	IN	10pm-11pm	4	An. gambiae sl	F	Fed	1	NA	1	8	2017
19954	9605	2017-08-01	Nia	HLC	IN	10pm-11pm	4	An. gambiae sl	F	Unfed	1	Parous	1	8	2017
20080	9752	2017-08-03	Nia	HLC	IN	10pm-11pm	4	An. gambiae sl	F	Unfed	1	Parous	3	8	2017
20080	9753	2017-08-03	Nia	HLC	IN	10pm-11pm	4	An. gambiae sl	F	Fed	2	NA	3	8	2017
22016	13579	2017-09-05	Nia	HLC	IN	10pm-11pm	4	An. gambiae sl	F	Unfed	1	Non-parous	5	9	2017
22016	13580	2017-09-05	Nia	HLC	IN	10pm-11pm	4	An. gambiae sl	F	Unfed	1	Non-parous	5	9	2017
22016	13581	2017-09-05	Nia	HLC	IN	10pm-11pm	4	An. gambiae sl	F	Unfed	1	Parous	5	9	2017
22016	13582	2017-09-05	Nia	HLC	IN	10pm-11pm	4	An. gambiae sl	F	Fed	1	NA	5	9	2017
22142	13925	2017-09-07	Nia	HLC	IN	10pm-11pm	4	An. gambiae sl	F	Unfed	1	Parous	7	9	2017
22142	13926	2017-09-07	Nia	HLC	IN	10pm-11pm	4	An. gambiae sl	F	Unfed	1	Parous	7	9	2017
22142	13927	2017-09-07	Nia	HLC	IN	10pm-11pm	4	An. gambiae sl	F	Gravid	3	NA	7	9	2017
22142	13928	2017-09-07	Nia	HLC	IN	10pm-11pm	4	An. gambiae sl	F	Half-fed	2	NA	7	9	2017
22142	13929	2017-09-07	Nia	HLC	IN	10pm-11pm	4	An. gambiae sl	F	Fed	1	NA	7	9	2017
23935	16629	2017-10-06	Nia	HLC	IN	10pm-11pm	4	An. gambiae sl	F	Fed	1	NA	6	10	2017
23935	16630	2017-10-06	Nia	HLC	IN	10pm-11pm	4	An. gambiae sl	F	Gravid	1	NA	6	10	2017
23957	16651	2017-10-06	Nia	HLC	IN	10pm-11pm	4	An. gambiae sl	F	Unfed	1	Parous	6	10	2017
1129	2079	2016-10-25	Nia	HLC	IN	11pm-12am	5	An. gambiae sl	F	Unfed	1	Parous	25	10	2016
1130	2080	2016-10-25	Nia	HLC	IN	11pm-12am	5	An. gambiae sl	F	Unfed	1	Parous	25	10	2016
2931	3307	2016-11-18	Nia	HLC	IN	11pm-12am	5	An. gambiae sl	F	Unfed	1	Parous	18	11	2016
2931	3308	2016-11-18	Nia	HLC	IN	11pm-12am	5	An. gambiae sl	F	Half-fed	1	NA	18	11	2016
16467	6136	2017-06-12	Nia	HLC	IN	11pm-12am	5	An. gambiae sl	F	Unfed	1	Parous	12	6	2017
18727	8352	2017-07-13	Nia	HLC	IN	11pm-12am	5	An. nili	F	Unfed	1	NA	13	7	2017
18771	8362	2017-07-13	Nia	HLC	IN	11pm-12am	5	An. gambiae sl	F	Unfed	1	Parous	13	7	2017
18771	8363	2017-07-13	Nia	HLC	IN	11pm-12am	5	An. gambiae sl	F	Unfed	1	Parous	13	7	2017
18985	8564	2017-07-16	Nia	HLC	IN	11pm-12am	5	An. gambiae sl	F	Fed	1	NA	16	7	2017
18985	8565	2017-07-16	Nia	HLC	IN	11pm-12am	5	An. gambiae sl	F	Half-fed	1	Parous	16	7	2017
18985	8566	2017-07-16	Nia	HLC	IN	11pm-12am	5	An. gambiae sl	F	Unfed	1	Parous	16	7	2017
18985	8567	2017-07-16	Nia	HLC	IN	11pm-12am	5	An. gambiae sl	F	Unfed	1	Parous	16	7	2017
18985	8568	2017-07-16	Nia	HLC	IN	11pm-12am	5	An. gambiae sl	F	Unfed	1	Parous	16	7	2017
18985	8569	2017-07-16	Nia	HLC	IN	11pm-12am	5	An. gambiae sl	F	Unfed	1	Parous	16	7	2017
19971	9614	2017-08-01	Nia	HLC	IN	11pm-12am	5	An. pharoensis	F	Unfed	1	NA	1	8	2017
19971	9615	2017-08-01	Nia	HLC	IN	11pm-12am	5	An. gambiae sl	F	Unfed	1	Parous	1	8	2017
19971	9616	2017-08-01	Nia	HLC	IN	11pm-12am	5	An. gambiae sl	F	Unfed	1	Parous	1	8	2017
19971	9617	2017-08-01	Nia	HLC	IN	11pm-12am	5	An. gambiae sl	F	Unfed	1	Parous	1	8	2017
20059	9709	2017-08-03	Nia	HLC	IN	11pm-12am	5	An. gambiae sl	F	Fed	3	NA	3	8	2017
22143	13930	2017-09-07	Nia	HLC	IN	11pm-12am	5	An. gambiae sl	F	Unfed	1	Parous	7	9	2017
22143	13931	2017-09-07	Nia	HLC	IN	11pm-12am	5	An. gambiae sl	F	Unfed	1	Parous	7	9	2017
22143	13932	2017-09-07	Nia	HLC	IN	11pm-12am	5	An. gambiae sl	F	Unfed	1	Parous	7	9	2017
22143	13933	2017-09-07	Nia	HLC	IN	11pm-12am	5	An. gambiae sl	F	Unfed	1	Parous	7	9	2017
22143	13934	2017-09-07	Nia	HLC	IN	11pm-12am	5	An. gambiae sl	F	Unfed	1	Parous	7	9	2017
22143	13935	2017-09-07	Nia	HLC	IN	11pm-12am	5	An. gambiae sl	F	Half-fed	1	NA	7	9	2017
22165	14020	2017-09-07	Nia	HLC	IN	11pm-12am	5	An. gambiae sl	F	Unfed	1	Parous	7	9	2017
22165	14021	2017-09-07	Nia	HLC	IN	11pm-12am	5	An. gambiae sl	F	Unfed	1	Non-parous	7	9	2017
22165	14022	2017-09-07	Nia	HLC	IN	11pm-12am	5	An. gambiae sl	F	Unfed	1	Parous	7	9	2017
22165	14023	2017-09-07	Nia	HLC	IN	11pm-12am	5	An. gambiae sl	F	Unfed	1	Parous	7	9	2017
22165	14024	2017-09-07	Nia	HLC	IN	11pm-12am	5	An. gambiae sl	F	Unfed	1	Parous	7	9	2017
22165	14025	2017-09-07	Nia	HLC	IN	11pm-12am	5	An. gambiae sl	F	Unfed	8	NA	7	9	2017
22165	14026	2017-09-07	Nia	HLC	IN	11pm-12am	5	An. gambiae sl	F	Fed	2	NA	7	9	2017
23936	16631	2017-10-06	Nia	HLC	IN	11pm-12am	5	An. gambiae sl	F	Unfed	1	Non-parous	6	10	2017
23936	16632	2017-10-06	Nia	HLC	IN	11pm-12am	5	An. gambiae sl	F	Fed	1	NA	6	10	2017
23958	16652	2017-10-06	Nia	HLC	IN	11pm-12am	5	An. gambiae sl	F	Unfed	1	Parous	6	10	2017
24106	16982	2017-10-09	Nia	HLC	IN	11pm-12am	5	An. gambiae sl	F	Half-fed	1	Parous	9	10	2017
3006	3318	2016-11-20	Nia	HLC	IN	12am-01am	6	An. gambiae sl	F	Fed	1	NA	20	11	2016
16490	6145	2017-06-12	Nia	HLC	IN	12am-01am	6	An. gambiae sl	F	Unfed	1	Parous	12	6	2017
16616	6372	2017-06-14	Nia	HLC	IN	12am-01am	6	An. gambiae sl	F	Unfed	1	Non-parous	14	6	2017
16616	6373	2017-06-14	Nia	HLC	IN	12am-01am	6	An. gambiae sl	F	Unfed	1	Non-parous	14	6	2017
16616	6374	2017-06-14	Nia	HLC	IN	12am-01am	6	An. gambiae sl	F	Unfed	1	Non-parous	14	6	2017
16616	6375	2017-06-14	Nia	HLC	IN	12am-01am	6	An. gambiae sl	F	Unfed	1	Non-parous	14	6	2017
16616	6376	2017-06-14	Nia	HLC	IN	12am-01am	6	An. gambiae sl	F	Unfed	1	Non-parous	14	6	2017
16616	6377	2017-06-14	Nia	HLC	IN	12am-01am	6	An. gambiae sl	F	Gravid	1	NA	14	6	2017
18942	8542	2017-07-16	Nia	HLC	IN	12am-01am	6	An. funestus	F	Half-fed	1	NA	16	7	2017
18986	8570	2017-07-16	Nia	HLC	IN	12am-01am	6	An. gambiae sl	F	Gravid	2	NA	16	7	2017
18986	8571	2017-07-16	Nia	HLC	IN	12am-01am	6	An. gambiae sl	F	Unfed	1	Parous	16	7	2017
20059	9710	2017-08-03	Nia	HLC	IN	12am-01am	6	An. gambiae sl	F	Half-fed	1	Parous	3	8	2017
20060	9711	2017-08-03	Nia	HLC	IN	12am-01am	6	An. gambiae sl	F	Half-fed	1	Parous	3	8	2017
20082	9754	2017-08-03	Nia	HLC	IN	12am-01am	6	An. gambiae sl	F	Fed	2	NA	3	8	2017
20082	9755	2017-08-03	Nia	HLC	IN	12am-01am	6	An. gambiae sl	F	Half-fed	1	NA	3	8	2017
20082	9756	2017-08-03	Nia	HLC	IN	12am-01am	6	An. gambiae sl	F	Half-fed	1	Parous	3	8	2017
22018	13583	2017-09-05	Nia	HLC	IN	12am-01am	6	An. gambiae sl	F	Unfed	1	Parous	5	9	2017
22144	13936	2017-09-07	Nia	HLC	IN	12am-01am	6	An. gambiae sl	F	Half-fed	1	Parous	7	9	2017
22144	13937	2017-09-07	Nia	HLC	IN	12am-01am	6	An. gambiae sl	F	Gravid	1	NA	7	9	2017
22144	13938	2017-09-07	Nia	HLC	IN	12am-01am	6	An. gambiae sl	F	Fed	3	NA	7	9	2017
23937	16633	2017-10-06	Nia	HLC	IN	12am-01am	6	An. gambiae sl	F	Unfed	1	Parous	6	10	2017
23937	16634	2017-10-06	Nia	HLC	IN	12am-01am	6	An. gambiae sl	F	Unfed	1	Parous	6	10	2017
23937	16635	2017-10-06	Nia	HLC	IN	12am-01am	6	An. gambiae sl	F	Unfed	1	Parous	6	10	2017
3007	3319	2016-11-20	Nia	HLC	IN	01am-02am	7	An. gambiae sl	F	Unfed	1	Parous	20	11	2016
3051	3323	2016-11-20	Nia	HLC	IN	01am-02am	7	An. gambiae sl	F	Fed	1	NA	20	11	2016
16617	6378	2017-06-14	Nia	HLC	IN	01am-02am	7	An. gambiae sl	F	Unfed	1	Parous	14	6	2017
16617	6379	2017-06-14	Nia	HLC	IN	01am-02am	7	An. gambiae sl	F	Fed	1	NA	14	6	2017
16639	6451	2017-06-14	Nia	HLC	IN	01am-02am	7	An. nili	F	Unfed	1	NA	14	6	2017
18729	8353	2017-07-13	Nia	HLC	IN	01am-02am	7	An. gambiae sl	F	Unfed	1	Parous	13	7	2017
18729	8354	2017-07-13	Nia	HLC	IN	01am-02am	7	An. gambiae sl	F	Unfed	1	Parous	13	7	2017
18773	8364	2017-07-13	Nia	HLC	IN	01am-02am	7	An. gambiae sl	F	Fed	1	NA	13	7	2017
18943	8543	2017-07-16	Nia	HLC	IN	01am-02am	7	An. gambiae sl	F	Fed	2	NA	16	7	2017
18943	8544	2017-07-16	Nia	HLC	IN	01am-02am	7	An. gambiae sl	F	Unfed	1	Parous	16	7	2017
18943	8545	2017-07-16	Nia	HLC	IN	01am-02am	7	An. gambiae sl	F	Unfed	1	Parous	16	7	2017
18943	8546	2017-07-16	Nia	HLC	IN	01am-02am	7	An. nili	F	Unfed	1	NA	16	7	2017
19957	9606	2017-08-01	Nia	HLC	IN	01am-02am	7	An. gambiae sl	F	Gravid	1	NA	1	8	2017
19957	9607	2017-08-01	Nia	HLC	IN	01am-02am	7	An. gambiae sl	F	Fed	1	NA	1	8	2017
19979	9618	2017-08-01	Nia	HLC	IN	01am-02am	7	An. gambiae sl	F	Half-fed	1	Parous	1	8	2017
19979	9619	2017-08-01	Nia	HLC	IN	01am-02am	7	An. gambiae sl	F	Half-fed	1	Parous	1	8	2017
19979	9620	2017-08-01	Nia	HLC	IN	01am-02am	7	An. gambiae sl	F	Half-fed	1	Parous	1	8	2017
19979	9621	2017-08-01	Nia	HLC	IN	01am-02am	7	An. gambiae sl	F	Unfed	1	Parous	1	8	2017
19979	9622	2017-08-01	Nia	HLC	IN	01am-02am	7	An. gambiae sl	F	Unfed	1	Parous	1	8	2017
20060	9712	2017-08-03	Nia	HLC	IN	01am-02am	7	An. gambiae sl	F	Half-fed	1	Parous	3	8	2017
20061	9713	2017-08-03	Nia	HLC	IN	01am-02am	7	An. gambiae sl	F	Gravid	1	NA	3	8	2017
20061	9714	2017-08-03	Nia	HLC	IN	01am-02am	7	An. gambiae sl	F	Fed	1	NA	3	8	2017
20061	9715	2017-08-03	Nia	HLC	IN	01am-02am	7	An. gambiae sl	F	Unfed	1	Parous	3	8	2017
20083	9757	2017-08-03	Nia	HLC	IN	01am-02am	7	An. gambiae sl	F	Fed	1	NA	3	8	2017
21997	13551	2017-09-05	Nia	HLC	IN	01am-02am	7	An. gambiae sl	F	Unfed	1	Parous	5	9	2017
21997	13552	2017-09-05	Nia	HLC	IN	01am-02am	7	An. gambiae sl	F	Unfed	1	Parous	5	9	2017
22019	13584	2017-09-05	Nia	HLC	IN	01am-02am	7	An. gambiae sl	F	Unfed	1	Non-parous	5	9	2017
22019	13585	2017-09-05	Nia	HLC	IN	01am-02am	7	An. gambiae sl	F	Unfed	1	Parous	5	9	2017
22019	13586	2017-09-05	Nia	HLC	IN	01am-02am	7	An. gambiae sl	F	Unfed	1	Parous	5	9	2017
22019	13587	2017-09-05	Nia	HLC	IN	01am-02am	7	An. gambiae sl	F	Unfed	1	Parous	5	9	2017
22019	13588	2017-09-05	Nia	HLC	IN	01am-02am	7	An. gambiae sl	F	Unfed	1	Parous	5	9	2017
22019	13589	2017-09-05	Nia	HLC	IN	01am-02am	7	An. gambiae sl	F	Fed	1	NA	5	9	2017
22145	13939	2017-09-07	Nia	HLC	IN	01am-02am	7	An. gambiae sl	F	Unfed	1	Parous	7	9	2017
22145	13940	2017-09-07	Nia	HLC	IN	01am-02am	7	An. gambiae sl	F	Unfed	1	Parous	7	9	2017
22145	13941	2017-09-07	Nia	HLC	IN	01am-02am	7	An. gambiae sl	F	Unfed	1	Parous	7	9	2017
22145	13942	2017-09-07	Nia	HLC	IN	01am-02am	7	An. gambiae sl	F	Unfed	1	Parous	7	9	2017
22145	13943	2017-09-07	Nia	HLC	IN	01am-02am	7	An. gambiae sl	F	Unfed	1	Parous	7	9	2017
22145	13944	2017-09-07	Nia	HLC	IN	01am-02am	7	An. gambiae sl	F	Unfed	2	NA	7	9	2017
22145	13945	2017-09-07	Nia	HLC	IN	01am-02am	7	An. gambiae sl	F	Gravid	3	NA	7	9	2017
22145	13946	2017-09-07	Nia	HLC	IN	01am-02am	7	An. gambiae sl	F	Half-fed	1	NA	7	9	2017
22167	14027	2017-09-07	Nia	HLC	IN	01am-02am	7	An. gambiae sl	F	Unfed	1	Parous	7	9	2017
22167	14028	2017-09-07	Nia	HLC	IN	01am-02am	7	An. gambiae sl	F	Unfed	1	Non-parous	7	9	2017
22167	14029	2017-09-07	Nia	HLC	IN	01am-02am	7	An. gambiae sl	F	Unfed	1	Parous	7	9	2017
22167	14030	2017-09-07	Nia	HLC	IN	01am-02am	7	An. gambiae sl	F	Unfed	1	Parous	7	9	2017
22167	14031	2017-09-07	Nia	HLC	IN	01am-02am	7	An. gambiae sl	F	Unfed	1	Parous	7	9	2017
22167	14032	2017-09-07	Nia	HLC	IN	01am-02am	7	An. gambiae sl	F	Unfed	7	NA	7	9	2017
22167	14033	2017-09-07	Nia	HLC	IN	01am-02am	7	An. gambiae sl	F	Half-fed	3	NA	7	9	2017
23938	16636	2017-10-06	Nia	HLC	IN	01am-02am	7	An. gambiae sl	F	Unfed	1	Parous	6	10	2017
23938	16637	2017-10-06	Nia	HLC	IN	01am-02am	7	An. gambiae sl	F	Fed	3	NA	6	10	2017
23960	16653	2017-10-06	Nia	HLC	IN	01am-02am	7	An. gambiae sl	F	Unfed	1	Parous	6	10	2017
23960	16654	2017-10-06	Nia	HLC	IN	01am-02am	7	An. gambiae sl	F	Fed	1	NA	6	10	2017
24086	16980	2017-10-09	Nia	HLC	IN	01am-02am	7	An. gambiae sl	F	Unfed	1	Parous	9	10	2017
24108	16983	2017-10-09	Nia	HLC	IN	01am-02am	7	An. gambiae sl	F	Half-fed	1	Parous	9	10	2017
1088	2067	2016-10-25	Nia	HLC	IN	02am-03am	8	An. gambiae sl	F	Unfed	1	Parous	25	10	2016
1088	2068	2016-10-25	Nia	HLC	IN	02am-03am	8	An. gambiae sl	F	Unfed	1	Parous	25	10	2016
1132	2081	2016-10-25	Nia	HLC	IN	02am-03am	8	An. gambiae sl	F	Unfed	1	Parous	25	10	2016
2934	3309	2016-11-18	Nia	HLC	IN	02am-03am	8	An. gambiae sl	F	Unfed	1	Parous	18	11	2016
3008	3320	2016-11-20	Nia	HLC	IN	02am-03am	8	An. gambiae sl	F	Unfed	1	Parous	20	11	2016
3008	3321	2016-11-20	Nia	HLC	IN	02am-03am	8	An. gambiae sl	F	Unfed	1	Parous	20	11	2016
16470	6137	2017-06-12	Nia	HLC	IN	02am-03am	8	An. gambiae sl	F	Unfed	1	Parous	12	6	2017
16470	6138	2017-06-12	Nia	HLC	IN	02am-03am	8	An. gambiae sl	F	Unfed	1	Non-parous	12	6	2017
16470	6139	2017-06-12	Nia	HLC	IN	02am-03am	8	An. gambiae sl	F	Fed	2	NA	12	6	2017
16492	6146	2017-06-12	Nia	HLC	IN	02am-03am	8	An. gambiae sl	F	Unfed	1	Parous	12	6	2017
16492	6147	2017-06-12	Nia	HLC	IN	02am-03am	8	An. gambiae sl	F	Fed	1	NA	12	6	2017
16492	6148	2017-06-12	Nia	HLC	IN	02am-03am	8	An. gambiae sl	F	Gravid	1	NA	12	6	2017
16618	6380	2017-06-14	Nia	HLC	IN	02am-03am	8	An. gambiae sl	F	Unfed	1	Non-parous	14	6	2017
16618	6381	2017-06-14	Nia	HLC	IN	02am-03am	8	An. gambiae sl	F	Unfed	1	Non-parous	14	6	2017
16618	6382	2017-06-14	Nia	HLC	IN	02am-03am	8	An. gambiae sl	F	Unfed	1	Non-parous	14	6	2017
16618	6383	2017-06-14	Nia	HLC	IN	02am-03am	8	An. gambiae sl	F	Unfed	1	Parous	14	6	2017
16618	6384	2017-06-14	Nia	HLC	IN	02am-03am	8	An. gambiae sl	F	Unfed	1	Non-parous	14	6	2017
16618	6385	2017-06-14	Nia	HLC	IN	02am-03am	8	An. gambiae sl	F	Unfed	2	NA	14	6	2017
16640	6452	2017-06-14	Nia	HLC	IN	02am-03am	8	An. gambiae sl	F	Unfed	1	Parous	14	6	2017
16640	6453	2017-06-14	Nia	HLC	IN	02am-03am	8	An. gambiae sl	F	Unfed	1	Non-parous	14	6	2017
16640	6454	2017-06-14	Nia	HLC	IN	02am-03am	8	An. gambiae sl	F	Unfed	1	Non-parous	14	6	2017
16640	6455	2017-06-14	Nia	HLC	IN	02am-03am	8	An. gambiae sl	F	Unfed	1	Non-parous	14	6	2017
16640	6456	2017-06-14	Nia	HLC	IN	02am-03am	8	An. gambiae sl	F	Unfed	1	Parous	14	6	2017
16640	6457	2017-06-14	Nia	HLC	IN	02am-03am	8	An. gambiae sl	F	Unfed	2	NA	14	6	2017
16640	6458	2017-06-14	Nia	HLC	IN	02am-03am	8	An. gambiae sl	F	Half-fed	4	NA	14	6	2017
16640	6459	2017-06-14	Nia	HLC	IN	02am-03am	8	An. gambiae sl	F	Fed	2	NA	14	6	2017
16640	6460	2017-06-14	Nia	HLC	IN	02am-03am	8	An. gambiae sl	F	Gravid	1	NA	14	6	2017
18774	8365	2017-07-13	Nia	HLC	IN	02am-03am	8	An. nili	F	Fed	1	NA	13	7	2017
18774	8366	2017-07-13	Nia	HLC	IN	02am-03am	8	An. gambiae sl	F	Half-fed	1	Parous	13	7	2017
18774	8367	2017-07-13	Nia	HLC	IN	02am-03am	8	An. gambiae sl	F	Half-fed	1	Parous	13	7	2017
18774	8368	2017-07-13	Nia	HLC	IN	02am-03am	8	An. gambiae sl	F	Unfed	1	Parous	13	7	2017
18774	8369	2017-07-13	Nia	HLC	IN	02am-03am	8	An. gambiae sl	F	Unfed	1	Parous	13	7	2017
18774	8370	2017-07-13	Nia	HLC	IN	02am-03am	8	An. gambiae sl	F	Unfed	1	Parous	13	7	2017
18944	8547	2017-07-16	Nia	HLC	IN	02am-03am	8	An. gambiae sl	F	Fed	3	NA	16	7	2017
18944	8548	2017-07-16	Nia	HLC	IN	02am-03am	8	An. gambiae sl	F	Unfed	1	Parous	16	7	2017
18944	8549	2017-07-16	Nia	HLC	IN	02am-03am	8	An. gambiae sl	F	Unfed	1	Parous	16	7	2017
18988	8572	2017-07-16	Nia	HLC	IN	02am-03am	8	An. gambiae sl	F	Half-fed	1	Parous	16	7	2017
19958	9608	2017-08-01	Nia	HLC	IN	02am-03am	8	An. gambiae sl	F	Fed	2	NA	1	8	2017
19980	9623	2017-08-01	Nia	HLC	IN	02am-03am	8	An. gambiae sl	F	Fed	1	NA	1	8	2017
19980	9624	2017-08-01	Nia	HLC	IN	02am-03am	8	An. gambiae sl	F	Half-fed	1	Parous	1	8	2017
19980	9625	2017-08-01	Nia	HLC	IN	02am-03am	8	An. gambiae sl	F	Unfed	1	Parous	1	8	2017
19980	9626	2017-08-01	Nia	HLC	IN	02am-03am	8	An. gambiae sl	F	Unfed	1	Parous	1	8	2017
20061	9716	2017-08-03	Nia	HLC	IN	02am-03am	8	An. gambiae sl	F	Unfed	1	Parous	3	8	2017
20062	9717	2017-08-03	Nia	HLC	IN	02am-03am	8	An. gambiae sl	F	Fed	1	NA	3	8	2017
20062	9718	2017-08-03	Nia	HLC	IN	02am-03am	8	An. gambiae sl	F	Half-fed	1	Parous	3	8	2017
20062	9719	2017-08-03	Nia	HLC	IN	02am-03am	8	An. gambiae sl	F	Unfed	1	Parous	3	8	2017
20062	9720	2017-08-03	Nia	HLC	IN	02am-03am	8	An. gambiae sl	F	Unfed	1	Parous	3	8	2017
20062	9721	2017-08-03	Nia	HLC	IN	02am-03am	8	An. gambiae sl	F	Unfed	1	Parous	3	8	2017
20062	9722	2017-08-03	Nia	HLC	IN	02am-03am	8	An. gambiae sl	F	Unfed	1	Parous	3	8	2017
21998	13553	2017-09-05	Nia	HLC	IN	02am-03am	8	An. gambiae sl	F	Unfed	1	Non-parous	5	9	2017
21998	13554	2017-09-05	Nia	HLC	IN	02am-03am	8	An. gambiae sl	F	Gravid	1	NA	5	9	2017
22020	13590	2017-09-05	Nia	HLC	IN	02am-03am	8	An. gambiae sl	F	Unfed	1	Non-parous	5	9	2017
22020	13591	2017-09-05	Nia	HLC	IN	02am-03am	8	An. gambiae sl	F	Unfed	1	Parous	5	9	2017
22020	13592	2017-09-05	Nia	HLC	IN	02am-03am	8	An. gambiae sl	F	Unfed	1	Parous	5	9	2017
22020	13593	2017-09-05	Nia	HLC	IN	02am-03am	8	An. gambiae sl	F	Unfed	1	Non-parous	5	9	2017
22020	13594	2017-09-05	Nia	HLC	IN	02am-03am	8	An. gambiae sl	F	Unfed	1	Parous	5	9	2017
22146	13947	2017-09-07	Nia	HLC	IN	02am-03am	8	An. gambiae sl	F	Unfed	1	Parous	7	9	2017
22146	13948	2017-09-07	Nia	HLC	IN	02am-03am	8	An. gambiae sl	F	Unfed	1	Parous	7	9	2017
22146	13949	2017-09-07	Nia	HLC	IN	02am-03am	8	An. gambiae sl	F	Unfed	1	Parous	7	9	2017
22146	13950	2017-09-07	Nia	HLC	IN	02am-03am	8	An. gambiae sl	F	Unfed	1	Parous	7	9	2017
22146	13951	2017-09-07	Nia	HLC	IN	02am-03am	8	An. gambiae sl	F	Unfed	1	Parous	7	9	2017
22146	13952	2017-09-07	Nia	HLC	IN	02am-03am	8	An. gambiae sl	F	Unfed	7	NA	7	9	2017
22146	13953	2017-09-07	Nia	HLC	IN	02am-03am	8	An. gambiae sl	F	Gravid	1	NA	7	9	2017
22168	14034	2017-09-07	Nia	HLC	IN	02am-03am	8	An. gambiae sl	F	Unfed	1	Non-parous	7	9	2017
22168	14035	2017-09-07	Nia	HLC	IN	02am-03am	8	An. gambiae sl	F	Unfed	1	Non-parous	7	9	2017
22168	14036	2017-09-07	Nia	HLC	IN	02am-03am	8	An. gambiae sl	F	Unfed	1	Parous	7	9	2017
22168	14037	2017-09-07	Nia	HLC	IN	02am-03am	8	An. gambiae sl	F	Unfed	1	Non-parous	7	9	2017
22168	14038	2017-09-07	Nia	HLC	IN	02am-03am	8	An. gambiae sl	F	Unfed	1	Non-parous	7	9	2017
22168	14039	2017-09-07	Nia	HLC	IN	02am-03am	8	An. gambiae sl	F	Unfed	10	NA	7	9	2017
23961	16655	2017-10-06	Nia	HLC	IN	02am-03am	8	An. gambiae sl	F	Unfed	1	Parous	6	10	2017
24109	16984	2017-10-09	Nia	HLC	IN	02am-03am	8	An. gambiae sl	F	Unfed	1	Non-parous	9	10	2017
24109	16985	2017-10-09	Nia	HLC	IN	02am-03am	8	An. gambiae sl	F	Fed	2	NA	9	10	2017
1089	2069	2016-10-25	Nia	HLC	IN	03am-04am	9	An. gambiae sl	F	Unfed	1	Parous	25	10	2016
1089	2070	2016-10-25	Nia	HLC	IN	03am-04am	9	An. gambiae sl	F	Unfed	1	Parous	25	10	2016
2935	3011	2016-11-18	Nia	HLC	IN	03am-04am	9	An. gambiae sl	F	Fed	1	NA	18	11	2016
2935	3310	2016-11-18	Nia	HLC	IN	03am-04am	9	An. gambiae sl	F	Half-fed	1	Parous	18	11	2016
3053	3324	2016-11-20	Nia	HLC	IN	03am-04am	9	An. gambiae sl	F	Unfed	1	Parous	20	11	2016
3053	3325	2016-11-20	Nia	HLC	IN	03am-04am	9	An. gambiae sl	F	Unfed	1	Parous	20	11	2016
12823	4585	2017-04-24	Nia	HLC	IN	03am-04am	9	An. gambiae sl	F	Fed	2	NA	24	4	2017
16493	6149	2017-06-12	Nia	HLC	IN	03am-04am	9	An. gambiae sl	F	Fed	1	NA	12	6	2017
16619	6386	2017-06-14	Nia	HLC	IN	03am-04am	9	An. gambiae sl	F	Unfed	1	Parous	14	6	2017
16619	6387	2017-06-14	Nia	HLC	IN	03am-04am	9	An. gambiae sl	F	Unfed	1	Parous	14	6	2017
16619	6388	2017-06-14	Nia	HLC	IN	03am-04am	9	An. gambiae sl	F	Unfed	1	Non-parous	14	6	2017
16619	6389	2017-06-14	Nia	HLC	IN	03am-04am	9	An. gambiae sl	F	Unfed	1	Non-parous	14	6	2017
16619	6390	2017-06-14	Nia	HLC	IN	03am-04am	9	An. gambiae sl	F	Unfed	1	Non-parous	14	6	2017
16619	6391	2017-06-14	Nia	HLC	IN	03am-04am	9	An. gambiae sl	F	Unfed	2	NA	14	6	2017
16641	6461	2017-06-14	Nia	HLC	IN	03am-04am	9	An. gambiae sl	F	Unfed	1	Non-parous	14	6	2017
16641	6462	2017-06-14	Nia	HLC	IN	03am-04am	9	An. gambiae sl	F	Unfed	1	Non-parous	14	6	2017
16641	6463	2017-06-14	Nia	HLC	IN	03am-04am	9	An. gambiae sl	F	Unfed	1	Non-parous	14	6	2017
16641	6464	2017-06-14	Nia	HLC	IN	03am-04am	9	An. gambiae sl	F	Unfed	1	Parous	14	6	2017
16641	6465	2017-06-14	Nia	HLC	IN	03am-04am	9	An. gambiae sl	F	Fed	4	NA	14	6	2017
16641	6466	2017-06-14	Nia	HLC	IN	03am-04am	9	An. gambiae sl	F	Gravid	3	NA	14	6	2017
18775	8371	2017-07-13	Nia	HLC	IN	03am-04am	9	An. gambiae sl	F	Fed	3	NA	13	7	2017
18775	8372	2017-07-13	Nia	HLC	IN	03am-04am	9	An. gambiae sl	F	Unfed	1	Non-parous	13	7	2017
18775	8373	2017-07-13	Nia	HLC	IN	03am-04am	9	An. gambiae sl	F	Unfed	1	Parous	13	7	2017
18775	8374	2017-07-13	Nia	HLC	IN	03am-04am	9	An. gambiae sl	F	Half-fed	1	Parous	13	7	2017
18775	8375	2017-07-13	Nia	HLC	IN	03am-04am	9	An. gambiae sl	F	Half-fed	1	Parous	13	7	2017
19959	9609	2017-08-01	Nia	HLC	IN	03am-04am	9	An. gambiae sl	F	Fed	1	NA	1	8	2017
20063	9723	2017-08-03	Nia	HLC	IN	03am-04am	9	An. gambiae sl	F	Half-fed	1	Parous	3	8	2017
20063	9724	2017-08-03	Nia	HLC	IN	03am-04am	9	An. gambiae sl	F	Unfed	1	Parous	3	8	2017
20063	9725	2017-08-03	Nia	HLC	IN	03am-04am	9	An. gambiae sl	F	Fed	3	NA	3	8	2017
22021	13595	2017-09-05	Nia	HLC	IN	03am-04am	9	An. gambiae sl	F	Unfed	1	Parous	5	9	2017
22169	14040	2017-09-07	Nia	HLC	IN	03am-04am	9	An. gambiae sl	F	Unfed	1	Non-parous	7	9	2017
22169	14041	2017-09-07	Nia	HLC	IN	03am-04am	9	An. gambiae sl	F	Unfed	1	Non-parous	7	9	2017
22169	14042	2017-09-07	Nia	HLC	IN	03am-04am	9	An. gambiae sl	F	Unfed	1	Parous	7	9	2017
22169	14043	2017-09-07	Nia	HLC	IN	03am-04am	9	An. gambiae sl	F	Unfed	1	Parous	7	9	2017
22169	14044	2017-09-07	Nia	HLC	IN	03am-04am	9	An. gambiae sl	F	Unfed	1	Parous	7	9	2017
22169	14045	2017-09-07	Nia	HLC	IN	03am-04am	9	An. gambiae sl	F	Unfed	16	NA	7	9	2017
22169	14046	2017-09-07	Nia	HLC	IN	03am-04am	9	An. gambiae sl	F	Fed	3	NA	7	9	2017
23940	16638	2017-10-06	Nia	HLC	IN	03am-04am	9	An. gambiae sl	F	Unfed	1	Non-parous	6	10	2017
24088	16981	2017-10-09	Nia	HLC	IN	03am-04am	9	An. gambiae sl	F	Fed	1	NA	9	10	2017
24110	16986	2017-10-09	Nia	HLC	IN	03am-04am	9	An. gambiae sl	F	Half-fed	1	Parous	9	10	2017
1090	2071	2016-10-25	Nia	HLC	IN	04am-05am	10	An. gambiae sl	F	Gravid	1	NA	25	10	2016
16472	6140	2017-06-12	Nia	HLC	IN	04am-05am	10	An. gambiae sl	F	Gravid	1	NA	12	6	2017
16494	6150	2017-06-12	Nia	HLC	IN	04am-05am	10	An. gambiae sl	F	Fed	1	NA	12	6	2017
16620	6392	2017-06-14	Nia	HLC	IN	04am-05am	10	An. gambiae sl	F	Unfed	1	Non-parous	14	6	2017
16620	6393	2017-06-14	Nia	HLC	IN	04am-05am	10	An. gambiae sl	F	Unfed	1	Non-parous	14	6	2017
16620	6394	2017-06-14	Nia	HLC	IN	04am-05am	10	An. gambiae sl	F	Unfed	1	Parous	14	6	2017
16620	6395	2017-06-14	Nia	HLC	IN	04am-05am	10	An. gambiae sl	F	Unfed	1	NA	14	6	2017
16620	6396	2017-06-14	Nia	HLC	IN	04am-05am	10	An. gambiae sl	F	Unfed	1	Parous	14	6	2017
16620	6397	2017-06-14	Nia	HLC	IN	04am-05am	10	An. gambiae sl	F	Unfed	8	NA	14	6	2017
16642	6467	2017-06-14	Nia	HLC	IN	04am-05am	10	An. gambiae sl	F	Unfed	1	Parous	14	6	2017
16642	6468	2017-06-14	Nia	HLC	IN	04am-05am	10	An. gambiae sl	F	Unfed	1	Parous	14	6	2017
16642	6469	2017-06-14	Nia	HLC	IN	04am-05am	10	An. gambiae sl	F	Unfed	1	Parous	14	6	2017
16642	6470	2017-06-14	Nia	HLC	IN	04am-05am	10	An. gambiae sl	F	Unfed	1	Non-parous	14	6	2017
16642	6471	2017-06-14	Nia	HLC	IN	04am-05am	10	An. gambiae sl	F	Unfed	1	Non-parous	14	6	2017
16642	6472	2017-06-14	Nia	HLC	IN	04am-05am	10	An. gambiae sl	F	Unfed	15	NA	14	6	2017
16642	6473	2017-06-14	Nia	HLC	IN	04am-05am	10	An. gambiae sl	F	Fed	4	NA	14	6	2017
16642	6474	2017-06-14	Nia	HLC	IN	04am-05am	10	An. gambiae sl	F	Gravid	2	NA	14	6	2017
16642	6475	2017-06-14	Nia	HLC	IN	04am-05am	10	An. gambiae sl	M	NA	5	NA	14	6	2017
18776	8376	2017-07-13	Nia	HLC	IN	04am-05am	10	An. gambiae sl	F	Half-fed	1	NA	13	7	2017
18776	8377	2017-07-13	Nia	HLC	IN	04am-05am	10	An. gambiae sl	F	Unfed	1	Parous	13	7	2017
18776	8378	2017-07-13	Nia	HLC	IN	04am-05am	10	An. gambiae sl	F	Unfed	1	Non-parous	13	7	2017
18776	8379	2017-07-13	Nia	HLC	IN	04am-05am	10	An. gambiae sl	F	Unfed	1	Non-parous	13	7	2017
18946	8550	2017-07-16	Nia	HLC	IN	04am-05am	10	An. gambiae sl	F	Unfed	1	Parous	16	7	2017
18990	8573	2017-07-16	Nia	HLC	IN	04am-05am	10	An. gambiae sl	F	Gravid	1	NA	16	7	2017
18990	8574	2017-07-16	Nia	HLC	IN	04am-05am	10	An. gambiae sl	F	Unfed	1	Parous	16	7	2017
18990	8575	2017-07-16	Nia	HLC	IN	04am-05am	10	An. gambiae sl	F	Unfed	1	Parous	16	7	2017
18990	8576	2017-07-16	Nia	HLC	IN	04am-05am	10	An. gambiae sl	F	Unfed	1	Parous	16	7	2017
20064	9726	2017-08-03	Nia	HLC	IN	04am-05am	10	An. gambiae sl	F	Fed	1	NA	3	8	2017
22000	13555	2017-09-05	Nia	HLC	IN	04am-05am	10	An. gambiae sl	F	Unfed	1	Non-parous	5	9	2017
22000	13556	2017-09-05	Nia	HLC	IN	04am-05am	10	An. gambiae sl	F	Unfed	1	Parous	5	9	2017
22000	13557	2017-09-05	Nia	HLC	IN	04am-05am	10	An. gambiae sl	F	Fed	2	NA	5	9	2017
22022	13596	2017-09-05	Nia	HLC	IN	04am-05am	10	An. gambiae sl	F	Unfed	1	Parous	5	9	2017
22022	13597	2017-09-05	Nia	HLC	IN	04am-05am	10	An. gambiae sl	F	Unfed	1	Non-parous	5	9	2017
22022	13598	2017-09-05	Nia	HLC	IN	04am-05am	10	An. gambiae sl	F	Unfed	1	Non-parous	5	9	2017
22022	13599	2017-09-05	Nia	HLC	IN	04am-05am	10	An. gambiae sl	F	Fed	2	NA	5	9	2017
22148	13954	2017-09-07	Nia	HLC	IN	04am-05am	10	An. gambiae sl	F	Unfed	1	Non-parous	7	9	2017
22148	13955	2017-09-07	Nia	HLC	IN	04am-05am	10	An. gambiae sl	F	Unfed	1	Parous	7	9	2017
22148	13956	2017-09-07	Nia	HLC	IN	04am-05am	10	An. gambiae sl	F	Unfed	1	Parous	7	9	2017
22148	13957	2017-09-07	Nia	HLC	IN	04am-05am	10	An. gambiae sl	F	Unfed	1	Parous	7	9	2017
22148	13958	2017-09-07	Nia	HLC	IN	04am-05am	10	An. gambiae sl	F	Unfed	1	Parous	7	9	2017
22148	13959	2017-09-07	Nia	HLC	IN	04am-05am	10	An. gambiae sl	F	Unfed	5	NA	7	9	2017
22170	14047	2017-09-07	Nia	HLC	IN	04am-05am	10	An. gambiae sl	F	Unfed	1	Parous	7	9	2017
22170	14048	2017-09-07	Nia	HLC	IN	04am-05am	10	An. gambiae sl	F	Unfed	1	Parous	7	9	2017
22170	14049	2017-09-07	Nia	HLC	IN	04am-05am	10	An. gambiae sl	F	Unfed	1	Parous	7	9	2017
22170	14050	2017-09-07	Nia	HLC	IN	04am-05am	10	An. gambiae sl	F	Unfed	1	Parous	7	9	2017
22170	14051	2017-09-07	Nia	HLC	IN	04am-05am	10	An. gambiae sl	F	Unfed	1	Parous	7	9	2017
22170	14052	2017-09-07	Nia	HLC	IN	04am-05am	10	An. gambiae sl	F	Fed	2	NA	7	9	2017
16621	6398	2017-06-14	Nia	HLC	IN	05am-06am	11	An. gambiae sl	F	Half-fed	1	Parous	14	6	2017
16621	6399	2017-06-14	Nia	HLC	IN	05am-06am	11	An. gambiae sl	F	Half-fed	1	Parous	14	6	2017
16621	6400	2017-06-14	Nia	HLC	IN	05am-06am	11	An. gambiae sl	F	Fed	2	NA	14	6	2017
16621	6401	2017-06-14	Nia	HLC	IN	05am-06am	11	An. gambiae sl	M	NA	1	NA	14	6	2017
16643	6476	2017-06-14	Nia	HLC	IN	05am-06am	11	An. gambiae sl	F	Unfed	1	Parous	14	6	2017
16643	6477	2017-06-14	Nia	HLC	IN	05am-06am	11	An. gambiae sl	F	Unfed	1	Parous	14	6	2017
16643	6478	2017-06-14	Nia	HLC	IN	05am-06am	11	An. gambiae sl	F	Unfed	1	Parous	14	6	2017
16643	6479	2017-06-14	Nia	HLC	IN	05am-06am	11	An. gambiae sl	F	Unfed	1	Parous	14	6	2017
16643	6480	2017-06-14	Nia	HLC	IN	05am-06am	11	An. gambiae sl	F	Unfed	1	Non-parous	14	6	2017
16643	6481	2017-06-14	Nia	HLC	IN	05am-06am	11	An. gambiae sl	F	Fed	1	NA	14	6	2017
22023	13600	2017-09-05	Nia	HLC	IN	05am-06am	11	An. gambiae sl	F	Unfed	1	Parous	5	9	2017
22140	13960	2017-09-07	Nia	HLC	IN	05am-06am	11	An. gambiae sl	F	Unfed	1	Non-parous	7	9	2017
22140	13961	2017-09-07	Nia	HLC	IN	05am-06am	11	An. gambiae sl	F	Fed	3	NA	7	9	2017
22171	14053	2017-09-07	Nia	HLC	IN	05am-06am	11	An. gambiae sl	F	Unfed	1	Parous	7	9	2017
22171	14054	2017-09-07	Nia	HLC	IN	05am-06am	11	An. gambiae sl	F	Unfed	1	Parous	7	9	2017
22171	14055	2017-09-07	Nia	HLC	IN	05am-06am	11	An. gambiae sl	F	Unfed	1	Non-parous	7	9	2017
22171	14056	2017-09-07	Nia	HLC	IN	05am-06am	11	An. gambiae sl	F	Unfed	1	Parous	7	9	2017
23942	16639	2017-10-06	Nia	HLC	IN	05am-06am	11	An. gambiae sl	F	Fed	1	NA	6	10	2017

## Sheet: Mosquito data Toma indoors
Row_id	Specimen_ID	Date	Village	Method	Location	Compound	Household	Hour	Species	Repletion status	Number	Parity	Day	Month	Year
34430	18789	2018-04-17	Toma	HLC	IN	1	1	11pm-12am	An. gambiae sl	Gravid	2	NA	17	4	2018
34435	18790	2018-04-17	Toma	HLC	IN	1	1	04am-05am	An. gambiae sl	Fed	1	NA	17	4	2018
34428	18791	2018-04-17	Toma	HLC	IN	1	1	09pm-10pm	An. gambiae sl	Unfed	1	NA	17	4	2018
34450	18803	2018-04-17	Toma	HLC	IN	2	2	09pm-10pm	An. gambiae sl	Unfed	1	NA	17	4	2018
34452	18804	2018-04-17	Toma	HLC	IN	2	2	11pm-12am	An. gambiae sl	Fed	1	NA	17	4	2018
34452	18805	2018-04-17	Toma	HLC	IN	2	2	11pm-12am	An. gambiae sl	Unfed	1	Parous	17	4	2018
34456	18806	2018-04-17	Toma	HLC	IN	2	2	03am-04am	An. gambiae sl	Unfed	1	Parous	17	4	2018
34456	18807	2018-04-17	Toma	HLC	IN	2	2	03am-04am	An. gambiae sl	Unfed	1	Parous	17	4	2018
34458	18808	2018-04-17	Toma	HLC	IN	2	2	05am-06am	An. gambiae sl	Fed	1	NA	17	4	2018
34477	18814	2018-04-17	Toma	HLC	IN	3	3	02am-03am	An. gambiae sl	Fed	1	NA	17	4	2018
34478	18815	2018-04-17	Toma	HLC	IN	3	3	03am-04am	An. gambiae sl	Gravid	1	NA	17	4	2018
34478	18816	2018-04-17	Toma	HLC	IN	3	3	03am-04am	An. gambiae sl	Partially-fed	1	Parous	17	4	2018
34478	18817	2018-04-17	Toma	HLC	IN	3	3	03am-04am	An. gambiae sl	Partially-fed	1	Parous	17	4	2018
34496	18819	2018-04-17	Toma	HLC	IN	4	4	11pm-12am	An. gambiae sl	Fed	2	NA	17	4	2018
34498	18820	2018-04-17	Toma	HLC	IN	4	4	01am-02am	An. gambiae sl	Unfed	1	Parous	17	4	2018
34499	18821	2018-04-17	Toma	HLC	IN	4	4	02am-03am	An. gambiae sl	Fed	1	NA	17	4	2018
34515	18827	2018-04-19	Toma	HLC	IN	1	1	08pm-09pm	An. gambiae sl	Partially-fed	1	Parous	19	4	2018
34515	18828	2018-04-19	Toma	HLC	IN	1	1	08pm-09pm	An. pharoensis	Unfed	1	NA	19	4	2018
34521	18829	2018-04-19	Toma	HLC	IN	1	1	02am-03am	An. gambiae sl	Unfed	1	Parous	19	4	2018
34582	18832	2018-04-19	Toma	HLC	IN	4	4	09pm-10pm	An. gambiae sl	Unfed	1	Parous	19	4	2018
34563	18833	2018-04-19	Toma	HLC	IN	3	3	12am-01am	An. gambiae sl	Fed	1	NA	19	4	2018
34565	18834	2018-04-19	Toma	HLC	IN	3	3	02am-03am	An. gambiae sl	Unfed	1	Parous	19	4	2018
34628	18836	2018-04-22	Toma	HLC	IN	2	2	11pm-12am	An. gambiae sl	Gravid	1	NA	22	4	2018
34671	18838	2018-04-22	Toma	HLC	IN	4	4	10pm-11pm	An. gambiae sl	Unfed	1	Parous	22	4	2018
34673	18839	2018-04-22	Toma	HLC	IN	4	4	12am-01am	An. gambiae sl	Unfed	1	Parous	22	4	2018
34673	18840	2018-04-22	Toma	HLC	IN	4	4	12am-01am	An. gambiae sl	Unfed	1	Parous	22	4	2018
34673	18841	2018-04-22	Toma	HLC	IN	4	4	12am-01am	An. gambiae sl	Unfed	1	Parous	22	4	2018
34673	18842	2018-04-22	Toma	HLC	IN	4	4	12am-01am	An. gambiae sl	Unfed	1	Parous	22	4	2018
38061	23686	2018-09-05	Toma	HLC	IN	1	1	07pm-08pm	An. gambiae sl	Unfed	1	Parous	5	9	2018
38061	23687	2018-09-05	Toma	HLC	IN	1	1	07pm-08pm	An. gambiae sl	Unfed	1	Non-parous	5	9	2018
38061	23688	2018-09-05	Toma	HLC	IN	1	1	07pm-08pm	An. gambiae sl	Unfed	1	Parous	5	9	2018
38061	23689	2018-09-05	Toma	HLC	IN	1	1	07pm-08pm	An. gambiae sl	Unfed	1	Parous	5	9	2018
38061	23690	2018-09-05	Toma	HLC	IN	1	1	07pm-08pm	An. gambiae sl	Unfed	1	Non-parous	5	9	2018
38061	23691	2018-09-05	Toma	HLC	IN	1	1	07pm-08pm	An. gambiae sl	Unfed	10	NA	5	9	2018
38062	23692	2018-09-05	Toma	HLC	IN	1	1	08pm-09pm	An. gambiae sl	Unfed	1	Parous	5	9	2018
38062	23693	2018-09-05	Toma	HLC	IN	1	1	08pm-09pm	An. gambiae sl	Unfed	1	Parous	5	9	2018
38062	23694	2018-09-05	Toma	HLC	IN	1	1	08pm-09pm	An. gambiae sl	Unfed	1	Parous	5	9	2018
38062	23695	2018-09-05	Toma	HLC	IN	1	1	08pm-09pm	An. gambiae sl	Unfed	1	Parous	5	9	2018
38064	23696	2018-09-05	Toma	HLC	IN	1	1	10pm-11pm	An. gambiae sl	Unfed	1	Parous	5	9	2018
38064	23697	2018-09-05	Toma	HLC	IN	1	1	10pm-11pm	An. gambiae sl	Unfed	1	Parous	5	9	2018
38064	23698	2018-09-05	Toma	HLC	IN	1	1	10pm-11pm	An. gambiae sl	Unfed	1	Non-parous	5	9	2018
38064	23699	2018-09-05	Toma	HLC	IN	1	1	10pm-11pm	An. gambiae sl	Unfed	1	Parous	5	9	2018
38064	23700	2018-09-05	Toma	HLC	IN	1	1	10pm-11pm	An. gambiae sl	Unfed	1	Non-parous	5	9	2018
38064	23701	2018-09-05	Toma	HLC	IN	1	1	10pm-11pm	An. gambiae sl	Unfed	10	NA	5	9	2018
38064	23702	2018-09-05	Toma	HLC	IN	1	1	10pm-11pm	An. gambiae sl	Unfed	8	NA	5	9	2018
38064	23703	2018-09-05	Toma	HLC	IN	1	1	10pm-11pm	An. gambiae sl	Fed	2	NA	5	9	2018
38064	23704	2018-09-05	Toma	HLC	IN	1	1	10pm-11pm	An. gambiae sl	Gravid	1	NA	5	9	2018
38065	23705	2018-09-05	Toma	HLC	IN	1	1	11pm-12am	An. gambiae sl	Unfed	1	Parous	5	9	2018
38065	23706	2018-09-05	Toma	HLC	IN	1	1	11pm-12am	An. gambiae sl	Unfed	1	Parous	5	9	2018
38065	23707	2018-09-05	Toma	HLC	IN	1	1	11pm-12am	An. gambiae sl	Unfed	1	Parous	5	9	2018
38065	23708	2018-09-05	Toma	HLC	IN	1	1	11pm-12am	An. gambiae sl	Unfed	1	Parous	5	9	2018
38065	23709	2018-09-05	Toma	HLC	IN	1	1	11pm-12am	An. gambiae sl	Unfed	1	Parous	5	9	2018
38066	23710	2018-09-05	Toma	HLC	IN	1	1	12am-01am	An. gambiae sl	Unfed	1	Parous	5	9	2018
38066	23711	2018-09-05	Toma	HLC	IN	1	1	12am-01am	An. gambiae sl	Unfed	1	Parous	5	9	2018
38066	23712	2018-09-05	Toma	HLC	IN	1	1	12am-01am	An. gambiae sl	Unfed	1	Parous	5	9	2018
38066	23713	2018-09-05	Toma	HLC	IN	1	1	12am-01am	An. gambiae sl	Unfed	1	Parous	5	9	2018
38066	23714	2018-09-05	Toma	HLC	IN	1	1	12am-01am	An. gambiae sl	Unfed	1	Parous	5	9	2018
38066	23715	2018-09-05	Toma	HLC	IN	1	1	12am-01am	An. gambiae sl	Unfed	10	NA	5	9	2018
38066	23716	2018-09-05	Toma	HLC	IN	1	1	12am-01am	An. gambiae sl	Unfed	10	NA	5	9	2018
38066	23717	2018-09-05	Toma	HLC	IN	1	1	12am-01am	An. gambiae sl	Fed	1	NA	5	9	2018
38066	23718	2018-09-05	Toma	HLC	IN	1	1	12am-01am	An. pharoensis	Unfed	1	NA	5	9	2018
38067	23719	2018-09-05	Toma	HLC	IN	1	1	01am-02am	An. gambiae sl	Unfed	1	Parous	5	9	2018
38067	23720	2018-09-05	Toma	HLC	IN	1	1	01am-02am	An. gambiae sl	Unfed	1	Parous	5	9	2018
38067	23721	2018-09-05	Toma	HLC	IN	1	1	01am-02am	An. gambiae sl	Unfed	1	Parous	5	9	2018
38067	23722	2018-09-05	Toma	HLC	IN	1	1	01am-02am	An. gambiae sl	Unfed	1	Non-parous	5	9	2018
38067	23723	2018-09-05	Toma	HLC	IN	1	1	01am-02am	An. gambiae sl	Unfed	1	Parous	5	9	2018
38067	23724	2018-09-05	Toma	HLC	IN	1	1	01am-02am	An. gambiae sl	Unfed	10	NA	5	9	2018
38067	23725	2018-09-05	Toma	HLC	IN	1	1	01am-02am	An. gambiae sl	Unfed	10	NA	5	9	2018
38068	23726	2018-09-05	Toma	HLC	IN	1	1	02am-03am	An. gambiae sl	Unfed	1	Parous	5	9	2018
38068	23727	2018-09-05	Toma	HLC	IN	1	1	02am-03am	An. gambiae sl	Unfed	1	Parous	5	9	2018
38068	23728	2018-09-05	Toma	HLC	IN	1	1	02am-03am	An. gambiae sl	Unfed	1	Parous	5	9	2018
38068	23729	2018-09-05	Toma	HLC	IN	1	1	02am-03am	An. gambiae sl	Unfed	1	Parous	5	9	2018
38068	23730	2018-09-05	Toma	HLC	IN	1	1	02am-03am	An. gambiae sl	Unfed	1	Parous	5	9	2018
38068	23731	2018-09-05	Toma	HLC	IN	1	1	02am-03am	An. gambiae sl	Unfed	10	NA	5	9	2018
38068	23732	2018-09-05	Toma	HLC	IN	1	1	02am-03am	An. gambiae sl	Unfed	10	NA	5	9	2018
38068	23733	2018-09-05	Toma	HLC	IN	1	1	02am-03am	An. gambiae sl	Unfed	10	NA	5	9	2018
38068	23734	2018-09-05	Toma	HLC	IN	1	1	02am-03am	An. gambiae sl	Unfed	10	NA	5	9	2018
38068	23735	2018-09-05	Toma	HLC	IN	1	1	02am-03am	An. gambiae sl	Unfed	10	NA	5	9	2018
38068	23736	2018-09-05	Toma	HLC	IN	1	1	02am-03am	An. gambiae sl	Unfed	10	NA	5	9	2018
38068	23737	2018-09-05	Toma	HLC	IN	1	1	02am-03am	An. gambiae sl	Unfed	10	NA	5	9	2018
38068	23738	2018-09-05	Toma	HLC	IN	1	1	02am-03am	An. gambiae sl	Unfed	9	NA	5	9	2018
38068	23739	2018-09-05	Toma	HLC	IN	1	1	02am-03am	An. pharoensis	Unfed	1	NA	5	9	2018
38069	23740	2018-09-05	Toma	HLC	IN	1	1	03am-04am	An. gambiae sl	Unfed	1	Parous	5	9	2018
38069	23741	2018-09-05	Toma	HLC	IN	1	1	03am-04am	An. gambiae sl	Unfed	1	Parous	5	9	2018
38069	23742	2018-09-05	Toma	HLC	IN	1	1	03am-04am	An. gambiae sl	Unfed	1	Parous	5	9	2018
38069	23743	2018-09-05	Toma	HLC	IN	1	1	03am-04am	An. gambiae sl	Unfed	1	Non-parous	5	9	2018
38069	23744	2018-09-05	Toma	HLC	IN	1	1	03am-04am	An. gambiae sl	Unfed	1	Parous	5	9	2018
38069	23745	2018-09-05	Toma	HLC	IN	1	1	03am-04am	An. gambiae sl	Unfed	8	NA	5	9	2018
38069	23746	2018-09-05	Toma	HLC	IN	1	1	03am-04am	An. pharoensis	Unfed	2	NA	5	9	2018
38070	23747	2018-09-05	Toma	HLC	IN	1	1	04am-05am	An. gambiae sl	Unfed	1	Parous	5	9	2018
38070	23748	2018-09-05	Toma	HLC	IN	1	1	04am-05am	An. gambiae sl	Unfed	1	Parous	5	9	2018
38070	23749	2018-09-05	Toma	HLC	IN	1	1	04am-05am	An. gambiae sl	Unfed	1	Parous	5	9	2018
38070	23750	2018-09-05	Toma	HLC	IN	1	1	04am-05am	An. gambiae sl	Unfed	1	Parous	5	9	2018
38070	23751	2018-09-05	Toma	HLC	IN	1	1	04am-05am	An. gambiae sl	Unfed	1	Parous	5	9	2018
38070	23752	2018-09-05	Toma	HLC	IN	1	1	04am-05am	An. gambiae sl	Unfed	10	NA	5	9	2018
38070	23753	2018-09-05	Toma	HLC	IN	1	1	04am-05am	An. gambiae sl	Unfed	9	NA	5	9	2018
38070	23754	2018-09-05	Toma	HLC	IN	1	1	04am-05am	An. pharoensis	Unfed	1	NA	5	9	2018
38071	23755	2018-09-05	Toma	HLC	IN	1	1	05am-06am	An. gambiae sl	Unfed	1	Parous	5	9	2018
38071	23756	2018-09-05	Toma	HLC	IN	1	1	05am-06am	An. gambiae sl	Unfed	1	Parous	5	9	2018
38071	23757	2018-09-05	Toma	HLC	IN	1	1	05am-06am	An. gambiae sl	Unfed	1	Parous	5	9	2018
38083	23814	2018-09-05	Toma	HLC	IN	2	2	07pm-08pm	An. gambiae sl	Unfed	1	Parous	5	9	2018
38083	23815	2018-09-05	Toma	HLC	IN	2	2	07pm-08pm	An. gambiae sl	Unfed	1	Parous	5	9	2018
38083	23816	2018-09-05	Toma	HLC	IN	2	2	07pm-08pm	An. gambiae sl	Unfed	1	Parous	5	9	2018
38083	23817	2018-09-05	Toma	HLC	IN	2	2	07pm-08pm	An. gambiae sl	Unfed	1	Parous	5	9	2018
38084	23818	2018-09-05	Toma	HLC	IN	2	2	08pm-09pm	An. gambiae sl	Unfed	1	Parous	5	9	2018
38084	23819	2018-09-05	Toma	HLC	IN	2	2	08pm-09pm	An. gambiae sl	Unfed	1	Parous	5	9	2018
38084	23820	2018-09-05	Toma	HLC	IN	2	2	08pm-09pm	An. gambiae sl	Unfed	1	Parous	5	9	2018
38085	23821	2018-09-05	Toma	HLC	IN	2	2	09pm-10pm	An. gambiae sl	Unfed	1	Parous	5	9	2018
38085	23822	2018-09-05	Toma	HLC	IN	2	2	09pm-10pm	An. gambiae sl	Unfed	1	Parous	5	9	2018
38085	23823	2018-09-05	Toma	HLC	IN	2	2	09pm-10pm	An. gambiae sl	Unfed	1	Non-parous	5	9	2018
38085	23824	2018-09-05	Toma	HLC	IN	2	2	09pm-10pm	An. gambiae sl	Unfed	1	Parous	5	9	2018
38086	23825	2018-09-05	Toma	HLC	IN	2	2	10pm-11pm	An. gambiae sl	Unfed	1	Parous	5	9	2018
38086	23826	2018-09-05	Toma	HLC	IN	2	2	10pm-11pm	An. gambiae sl	Gravid	1	NA	5	9	2018
38088	23827	2018-09-05	Toma	HLC	IN	2	2	12am-01am	An. gambiae sl	Unfed	1	Non-parous	5	9	2018
38088	23828	2018-09-05	Toma	HLC	IN	2	2	12am-01am	An. gambiae sl	Unfed	1	Non-parous	5	9	2018
38088	23829	2018-09-05	Toma	HLC	IN	2	2	12am-01am	An. gambiae sl	Unfed	1	Parous	5	9	2018
38088	23830	2018-09-05	Toma	HLC	IN	2	2	12am-01am	An. gambiae sl	Unfed	1	Parous	5	9	2018
38088	23831	2018-09-05	Toma	HLC	IN	2	2	12am-01am	An. gambiae sl	Unfed	1	Parous	5	9	2018
38088	23832	2018-09-05	Toma	HLC	IN	2	2	12am-01am	An. gambiae sl	Unfed	10	NA	5	9	2018
38088	23833	2018-09-05	Toma	HLC	IN	2	2	12am-01am	An. gambiae sl	Unfed	5	NA	5	9	2018
38089	23834	2018-09-05	Toma	HLC	IN	2	2	01am-02am	An. gambiae sl	Unfed	1	Parous	5	9	2018
38089	23835	2018-09-05	Toma	HLC	IN	2	2	01am-02am	An. gambiae sl	Unfed	1	Parous	5	9	2018
38089	23836	2018-09-05	Toma	HLC	IN	2	2	01am-02am	An. gambiae sl	Unfed	1	Parous	5	9	2018
38089	23837	2018-09-05	Toma	HLC	IN	2	2	01am-02am	An. gambiae sl	Unfed	1	Parous	5	9	2018
38089	23838	2018-09-05	Toma	HLC	IN	2	2	01am-02am	An. gambiae sl	Unfed	1	Non-parous	5	9	2018
38089	23839	2018-09-05	Toma	HLC	IN	2	2	01am-02am	An. gambiae sl	Unfed	5	NA	5	9	2018
38089	23840	2018-09-05	Toma	HLC	IN	2	2	01am-02am	An. gambiae sl	Partially-fed	2	NA	5	9	2018
38089	23841	2018-09-05	Toma	HLC	IN	2	2	01am-02am	An. gambiae sl	Gravid	1	NA	5	9	2018
38089	23842	2018-09-05	Toma	HLC	IN	2	2	02am-03am	An. gambiae sl	Unfed	1	Parous	5	9	2018
38090	23843	2018-09-05	Toma	HLC	IN	2	2	02am-03am	An. gambiae sl	Unfed	1	Parous	5	9	2018
38090	23844	2018-09-05	Toma	HLC	IN	2	2	02am-03am	An. gambiae sl	Unfed	1	Parous	5	9	2018
38090	23845	2018-09-05	Toma	HLC	IN	2	2	02am-03am	An. gambiae sl	Unfed	1	Parous	5	9	2018
38090	23846	2018-09-05	Toma	HLC	IN	2	2	03am-04am	An. gambiae sl	Unfed	1	Parous	5	9	2018
38091	23847	2018-09-05	Toma	HLC	IN	2	2	03am-04am	An. gambiae sl	Unfed	1	Parous	5	9	2018
38091	23848	2018-09-05	Toma	HLC	IN	2	2	03am-04am	An. gambiae sl	Unfed	1	Parous	5	9	2018
38091	23849	2018-09-05	Toma	HLC	IN	2	2	03am-04am	An. gambiae sl	Unfed	1	Parous	5	9	2018
38091	23850	2018-09-05	Toma	HLC	IN	2	2	03am-04am	An. gambiae sl	Unfed	1	Parous	5	9	2018
38091	23851	2018-09-05	Toma	HLC	IN	2	2	03am-04am	An. gambiae sl	Unfed	7	NA	5	9	2018
38092	23852	2018-09-05	Toma	HLC	IN	2	2	04am-05am	An. gambiae sl	Unfed	1	Parous	5	9	2018
38092	23853	2018-09-05	Toma	HLC	IN	2	2	04am-05am	An. gambiae sl	Unfed	1	Parous	5	9	2018
38092	23854	2018-09-05	Toma	HLC	IN	2	2	04am-05am	An. gambiae sl	Unfed	1	Parous	5	9	2018
38092	23855	2018-09-05	Toma	HLC	IN	2	2	04am-05am	An. gambiae sl	Unfed	1	Parous	5	9	2018
38092	23856	2018-09-05	Toma	HLC	IN	2	2	04am-05am	An. gambiae sl	Unfed	1	Parous	5	9	2018
38092	23857	2018-09-05	Toma	HLC	IN	2	2	04am-05am	An. gambiae sl	Unfed	8	NA	5	9	2018
38093	23858	2018-09-05	Toma	HLC	IN	2	2	05am-06am	An. gambiae sl	Unfed	1	Parous	5	9	2018
38093	23859	2018-09-05	Toma	HLC	IN	2	2	05am-06am	An. gambiae sl	Unfed	1	Parous	5	9	2018
38093	23860	2018-09-05	Toma	HLC	IN	2	2	05am-06am	An. gambiae sl	Unfed	1	Parous	5	9	2018
38093	23861	2018-09-05	Toma	HLC	IN	2	2	05am-06am	An. gambiae sl	Partially-fed	1	Parous	5	9	2018
38105	23912	2018-09-05	Toma	HLC	IN	3	3	07pm-08pm	An. gambiae sl	Unfed	1	Non-parous	5	9	2018
38105	23913	2018-09-05	Toma	HLC	IN	3	3	07pm-08pm	An. gambiae sl	Unfed	1	Non-parous	5	9	2018
38107	23914	2018-09-05	Toma	HLC	IN	3	3	09pm-10pm	An. gambiae sl	Unfed	1	Parous	5	9	2018
38107	23915	2018-09-05	Toma	HLC	IN	3	3	09pm-10pm	An. gambiae sl	Unfed	1	Parous	5	9	2018
38107	23916	2018-09-05	Toma	HLC	IN	3	3	09pm-10pm	An. gambiae sl	Unfed	1	Parous	5	9	2018
38107	23917	2018-09-05	Toma	HLC	IN	3	3	09pm-10pm	An. gambiae sl	Unfed	1	Parous	5	9	2018
38108	23918	2018-09-05	Toma	HLC	IN	3	3	10pm-11pm	An. gambiae sl	Unfed	1	Parous	5	9	2018
38108	23919	2018-09-05	Toma	HLC	IN	3	3	10pm-11pm	An. gambiae sl	Unfed	1	Parous	5	9	2018
38108	23920	2018-09-05	Toma	HLC	IN	3	3	10pm-11pm	An. gambiae sl	Unfed	1	Parous	5	9	2018
38108	23921	2018-09-05	Toma	HLC	IN	3	3	10pm-11pm	An. gambiae sl	Unfed	1	Parous	5	9	2018
38108	23922	2018-09-05	Toma	HLC	IN	3	3	10pm-11pm	An. pharoensis	Unfed	1	NA	5	9	2018
38109	23923	2018-09-05	Toma	HLC	IN	3	3	11pm-12am	An. gambiae sl	Unfed	1	Parous	5	9	2018
38109	23924	2018-09-05	Toma	HLC	IN	3	3	11pm-12am	An. gambiae sl	Unfed	1	Non-parous	5	9	2018
38109	23925	2018-09-05	Toma	HLC	IN	3	3	11pm-12am	An. gambiae sl	Gravid	1	Parous	5	9	2018
38110	23926	2018-09-05	Toma	HLC	IN	3	3	12am-01am	An. gambiae sl	Unfed	1	Parous	5	9	2018
38110	23927	2018-09-05	Toma	HLC	IN	3	3	12am-01am	An. gambiae sl	Unfed	1	Parous	5	9	2018
38110	23928	2018-09-05	Toma	HLC	IN	3	3	12am-01am	An. gambiae sl	Unfed	1	Parous	5	9	2018
38110	23929	2018-09-05	Toma	HLC	IN	3	3	12am-01am	An. gambiae sl	Unfed	1	Parous	5	9	2018
38110	23930	2018-09-05	Toma	HLC	IN	3	3	12am-01am	An. gambiae sl	Unfed	1	Non-parous	5	9	2018
38110	23931	2018-09-05	Toma	HLC	IN	3	3	12am-01am	An. gambiae sl	Unfed	3	NA	5	9	2018
38110	23932	2018-09-05	Toma	HLC	IN	3	3	12am-01am	An. pharoensis	Unfed	1	NA	5	9	2018
38111	23933	2018-09-05	Toma	HLC	IN	3	3	01am-02am	An. gambiae sl	Unfed	1	Parous	5	9	2018
38111	23934	2018-09-05	Toma	HLC	IN	3	3	01am-02am	An. gambiae sl	Unfed	1	Parous	5	9	2018
38112	23935	2018-09-05	Toma	HLC	IN	3	3	02am-03am	An. gambiae sl	Unfed	1	Non-parous	5	9	2018
38112	23936	2018-09-05	Toma	HLC	IN	3	3	02am-03am	An. gambiae sl	Unfed	1	Parous	5	9	2018
38112	23937	2018-09-05	Toma	HLC	IN	3	3	02am-03am	An. gambiae sl	Unfed	1	Parous	5	9	2018
38112	23938	2018-09-05	Toma	HLC	IN	3	3	02am-03am	An. gambiae sl	Unfed	1	Parous	5	9	2018
38112	23939	2018-09-05	Toma	HLC	IN	3	3	02am-03am	An. gambiae sl	Unfed	1	Parous	5	9	2018
38112	23940	2018-09-05	Toma	HLC	IN	3	3	02am-03am	An. pharoensis	Fed	1	NA	5	9	2018
38113	23941	2018-09-05	Toma	HLC	IN	3	3	03am-04am	An. gambiae sl	Unfed	1	Parous	5	9	2018
38113	23942	2018-09-05	Toma	HLC	IN	3	3	03am-04am	An. gambiae sl	Unfed	1	Non-parous	5	9	2018
38113	23943	2018-09-05	Toma	HLC	IN	3	3	03am-04am	An. gambiae sl	Unfed	1	Non-parous	5	9	2018
38113	23944	2018-09-05	Toma	HLC	IN	3	3	03am-04am	An. gambiae sl	Unfed	1	Parous	5	9	2018
38113	23945	2018-09-05	Toma	HLC	IN	3	3	03am-04am	An. gambiae sl	Unfed	1	Non-parous	5	9	2018
38113	23946	2018-09-05	Toma	HLC	IN	3	3	03am-04am	An. gambiae sl	Unfed	10	NA	5	9	2018
38113	23947	2018-09-05	Toma	HLC	IN	3	3	03am-04am	An. gambiae sl	Unfed	9	NA	5	9	2018
38114	23948	2018-09-05	Toma	HLC	IN	3	3	04am-05am	An. gambiae sl	Unfed	1	Non-parous	5	9	2018
38114	23949	2018-09-05	Toma	HLC	IN	3	3	04am-05am	An. gambiae sl	Unfed	1	Parous	5	9	2018
38114	23950	2018-09-05	Toma	HLC	IN	3	3	04am-05am	An. gambiae sl	Unfed	1	Non-parous	5	9	2018
38114	23951	2018-09-05	Toma	HLC	IN	3	3	04am-05am	An. gambiae sl	Unfed	1	Non-parous	5	9	2018
38114	23952	2018-09-05	Toma	HLC	IN	3	3	04am-05am	An. gambiae sl	Unfed	1	Non-parous	5	9	2018
38114	23953	2018-09-05	Toma	HLC	IN	3	3	04am-05am	An. pharoensis	Unfed	1	NA	5	9	2018
38115	23954	2018-09-05	Toma	HLC	IN	3	3	05am-06am	An. gambiae sl	Unfed	1	Parous	5	9	2018
38115	23955	2018-09-05	Toma	HLC	IN	3	3	05am-06am	An. gambiae sl	Unfed	1	Parous	5	9	2018
38115	23956	2018-09-05	Toma	HLC	IN	3	3	05am-06am	An. gambiae sl	Unfed	1	Parous	5	9	2018
38115	23957	2018-09-05	Toma	HLC	IN	3	3	05am-06am	An. gambiae sl	Unfed	1	Parous	5	9	2018
38115	23958	2018-09-05	Toma	HLC	IN	3	3	05am-06am	An. gambiae sl	Unfed	1	Parous	5	9	2018
38115	23959	2018-09-05	Toma	HLC	IN	3	3	05am-06am	An. gambiae sl	Unfed	10	NA	5	9	2018
38115	23960	2018-09-05	Toma	HLC	IN	3	3	05am-06am	An. pharoensis	Unfed	1	NA	5	9	2018
38127	24012	2018-09-05	Toma	HLC	IN	4	4	07pm-08pm	An. gambiae sl	Unfed	1	Parous	5	9	2018
38127	24013	2018-09-05	Toma	HLC	IN	4	4	07pm-08pm	An. gambiae sl	Unfed	1	Parous	5	9	2018
38127	24014	2018-09-05	Toma	HLC	IN	4	4	07pm-08pm	An. gambiae sl	Unfed	1	Parous	5	9	2018
38127	24015	2018-09-05	Toma	HLC	IN	4	4	07pm-08pm	An. gambiae sl	Unfed	1	Parous	5	9	2018
38129	24016	2018-09-05	Toma	HLC	IN	4	4	09pm-10pm	An. gambiae sl	Unfed	1	Parous	5	9	2018
38129	24017	2018-09-05	Toma	HLC	IN	4	4	09pm-10pm	An. gambiae sl	Unfed	1	Parous	5	9	2018
38129	24018	2018-09-05	Toma	HLC	IN	4	4	09pm-10pm	An. gambiae sl	Unfed	1	Parous	5	9	2018
38129	24019	2018-09-05	Toma	HLC	IN	4	4	09pm-10pm	An. gambiae sl	Unfed	1	Parous	5	9	2018
38129	24020	2018-09-05	Toma	HLC	IN	4	4	09pm-10pm	An. gambiae sl	Unfed	1	Parous	5	9	2018
38130	24021	2018-09-05	Toma	HLC	IN	4	4	10pm-11pm	An. gambiae sl	Unfed	1	Parous	5	9	2018
38130	24022	2018-09-05	Toma	HLC	IN	4	4	10pm-11pm	An. gambiae sl	Unfed	1	Parous	5	9	2018
38130	24023	2018-09-05	Toma	HLC	IN	4	4	10pm-11pm	An. gambiae sl	Unfed	1	Non-parous	5	9	2018
38130	24024	2018-09-05	Toma	HLC	IN	4	4	10pm-11pm	An. gambiae sl	Unfed	1	Parous	5	9	2018
38130	24025	2018-09-05	Toma	HLC	IN	4	4	10pm-11pm	An. gambiae sl	Gravid	1	Non-parous	5	9	2018
38131	24026	2018-09-05	Toma	HLC	IN	4	4	11pm-12am	An. gambiae sl	Unfed	1	Non-parous	5	9	2018
38131	24027	2018-09-05	Toma	HLC	IN	4	4	11pm-12am	An. gambiae sl	Unfed	1	Parous	5	9	2018
38131	24028	2018-09-05	Toma	HLC	IN	4	4	11pm-12am	An. gambiae sl	Unfed	1	Non-parous	5	9	2018
38131	24029	2018-09-05	Toma	HLC	IN	4	4	11pm-12am	An. gambiae sl	Unfed	1	Parous	5	9	2018
38131	24030	2018-09-05	Toma	HLC	IN	4	4	11pm-12am	An. gambiae sl	Unfed	1	Parous	5	9	2018
38131	24031	2018-09-05	Toma	HLC	IN	4	4	11pm-12am	An. gambiae sl	Unfed	5	NA	5	9	2018
38131	24032	2018-09-05	Toma	HLC	IN	4	4	11pm-12am	An. gambiae sl	Fed	2	NA	5	9	2018
38131	24033	2018-09-05	Toma	HLC	IN	4	4	11pm-12am	An. gambiae sl	Gravid	1	NA	5	9	2018
38132	24034	2018-09-05	Toma	HLC	IN	4	4	12am-01am	An. gambiae sl	Unfed	1	Non-parous	5	9	2018
38132	24035	2018-09-05	Toma	HLC	IN	4	4	12am-01am	An. gambiae sl	Unfed	1	Parous	5	9	2018
38132	24036	2018-09-05	Toma	HLC	IN	4	4	12am-01am	An. gambiae sl	Unfed	1	Parous	5	9	2018
38132	24037	2018-09-05	Toma	HLC	IN	4	4	12am-01am	An. gambiae sl	Unfed	1	Parous	5	9	2018
38132	24038	2018-09-05	Toma	HLC	IN	4	4	12am-01am	An. gambiae sl	Unfed	1	Non-parous	5	9	2018
38133	24039	2018-09-05	Toma	HLC	IN	4	4	01am-02am	An. gambiae sl	Unfed	1	Parous	5	9	2018
38133	24040	2018-09-05	Toma	HLC	IN	4	4	01am-02am	An. gambiae sl	Unfed	1	Parous	5	9	2018
38133	24041	2018-09-05	Toma	HLC	IN	4	4	01am-02am	An. gambiae sl	Unfed	1	Parous	5	9	2018
38134	24042	2018-09-05	Toma	HLC	IN	4	4	02am-03am	An. gambiae sl	Unfed	1	Parous	5	9	2018
38134	24043	2018-09-05	Toma	HLC	IN	4	4	02am-03am	An. gambiae sl	Unfed	1	Parous	5	9	2018
38134	24044	2018-09-05	Toma	HLC	IN	4	4	02am-03am	An. gambiae sl	Unfed	1	Parous	5	9	2018
38134	24045	2018-09-05	Toma	HLC	IN	4	4	02am-03am	An. gambiae sl	Unfed	1	Parous	5	9	2018
38134	24046	2018-09-05	Toma	HLC	IN	4	4	02am-03am	An. gambiae sl	Unfed	1	Parous	5	9	2018
38134	24047	2018-09-05	Toma	HLC	IN	4	4	02am-03am	An. pharoensis	Unfed	1	NA	5	9	2018
38135	24048	2018-09-05	Toma	HLC	IN	4	4	03am-04am	An. gambiae sl	Unfed	1	Parous	5	9	2018
38135	24049	2018-09-05	Toma	HLC	IN	4	4	03am-04am	An. gambiae sl	Unfed	1	Parous	5	9	2018
38135	24050	2018-09-05	Toma	HLC	IN	4	4	03am-04am	An. gambiae sl	Unfed	1	Parous	5	9	2018
38135	24051	2018-09-05	Toma	HLC	IN	4	4	03am-04am	An. gambiae sl	Unfed	1	Parous	5	9	2018
38135	24052	2018-09-05	Toma	HLC	IN	4	4	03am-04am	An. gambiae sl	Unfed	1	Parous	5	9	2018
38135	24053	2018-09-05	Toma	HLC	IN	4	4	03am-04am	An. gambiae sl	Fed	4	NA	5	9	2018
38136	24054	2018-09-05	Toma	HLC	IN	4	4	04am-05am	An. gambiae sl	Unfed	1	Parous	5	9	2018
38136	24055	2018-09-05	Toma	HLC	IN	4	4	04am-05am	An. gambiae sl	Unfed	1	Parous	5	9	2018
38136	24056	2018-09-05	Toma	HLC	IN	4	4	04am-05am	An. gambiae sl	Unfed	1	Non-parous	5	9	2018
38136	24057	2018-09-05	Toma	HLC	IN	4	4	04am-05am	An. gambiae sl	Unfed	1	Parous	5	9	2018
38136	24058	2018-09-05	Toma	HLC	IN	4	4	04am-05am	An. gambiae sl	Unfed	1	Parous	5	9	2018
38136	24059	2018-09-05	Toma	HLC	IN	4	4	04am-05am	An. gambiae sl	Partially-fed	1	NA	5	9	2018
38137	24060	2018-09-05	Toma	HLC	IN	4	4	05am-06am	An. gambiae sl	Unfed	1	Parous	5	9	2018
38137	24061	2018-09-05	Toma	HLC	IN	4	4	05am-06am	An. gambiae sl	Unfed	1	Parous	5	9	2018
38137	24062	2018-09-05	Toma	HLC	IN	4	4	05am-06am	An. gambiae sl	Unfed	1	Parous	5	9	2018
38137	24063	2018-09-05	Toma	HLC	IN	4	4	05am-06am	An. gambiae sl	Unfed	1	Parous	5	9	2018
38137	24064	2018-09-05	Toma	HLC	IN	4	4	05am-06am	An. gambiae sl	Unfed	1	Non-parous	5	9	2018
38137	24065	2018-09-05	Toma	HLC	IN	4	4	05am-06am	An. gambiae sl	Unfed	3	NA	5	9	2018
38201	24371	2018-09-07	Toma	HLC	IN	1	1	07pm-08pm	An. gambiae sl	Unfed	1	Non-parous	7	9	2018
38201	24372	2018-09-07	Toma	HLC	IN	1	1	07pm-08pm	An. gambiae sl	Unfed	1	Non-parous	7	9	2018
38201	24373	2018-09-07	Toma	HLC	IN	1	1	07pm-08pm	An. gambiae sl	Unfed	1	Non-parous	7	9	2018
38203	24374	2018-09-07	Toma	HLC	IN	1	1	09pm-10pm	An. gambiae sl	Unfed	1	Parous	7	9	2018
38203	24375	2018-09-07	Toma	HLC	IN	1	1	09pm-10pm	An. gambiae sl	Unfed	1	Parous	7	9	2018
38203	24376	2018-09-07	Toma	HLC	IN	1	1	09pm-10pm	An. gambiae sl	Unfed	1	Parous	7	9	2018
38203	24377	2018-09-07	Toma	HLC	IN	1	1	09pm-10pm	An. gambiae sl	Unfed	1	Parous	7	9	2018
38203	24378	2018-09-07	Toma	HLC	IN	1	1	09pm-10pm	An. gambiae sl	Unfed	1	Parous	7	9	2018
38203	24379	2018-09-07	Toma	HLC	IN	1	1	09pm-10pm	An. gambiae sl	Unfed	6	NA	7	9	2018
38204	24380	2018-09-07	Toma	HLC	IN	1	1	10pm-11pm	An. gambiae sl	Unfed	1	Parous	7	9	2018
38204	24381	2018-09-07	Toma	HLC	IN	1	1	10pm-11pm	An. gambiae sl	Unfed	1	Parous	7	9	2018
38204	24382	2018-09-07	Toma	HLC	IN	1	1	10pm-11pm	An. gambiae sl	Unfed	1	Parous	7	9	2018
38205	24383	2018-09-07	Toma	HLC	IN	1	1	11pm-12am	An. gambiae sl	Unfed	1	Non-parous	7	9	2018
38205	24384	2018-09-07	Toma	HLC	IN	1	1	11pm-12am	An. gambiae sl	Unfed	1	Parous	7	9	2018
38205	24385	2018-09-07	Toma	HLC	IN	1	1	11pm-12am	An. gambiae sl	Unfed	1	Parous	7	9	2018
38205	24386	2018-09-07	Toma	HLC	IN	1	1	11pm-12am	An. gambiae sl	Unfed	1	Parous	7	9	2018
38205	24387	2018-09-07	Toma	HLC	IN	1	1	11pm-12am	An. gambiae sl	Unfed	1	Parous	7	9	2018
38205	24388	2018-09-07	Toma	HLC	IN	1	1	11pm-12am	An. gambiae sl	Unfed	6	NA	7	9	2018
38206	24389	2018-09-07	Toma	HLC	IN	1	1	12am-01am	An. gambiae sl	Unfed	1	Parous	7	9	2018
38206	24390	2018-09-07	Toma	HLC	IN	1	1	12am-01am	An. gambiae sl	Unfed	1	Non-parous	7	9	2018
38206	24391	2018-09-07	Toma	HLC	IN	1	1	12am-01am	An. gambiae sl	Unfed	1	Parous	7	9	2018
38207	24392	2018-09-07	Toma	HLC	IN	1	1	01am-02am	An. gambiae sl	Unfed	1	Parous	7	9	2018
38207	24393	2018-09-07	Toma	HLC	IN	1	1	01am-02am	An. gambiae sl	Unfed	1	Parous	7	9	2018
38207	24394	2018-09-07	Toma	HLC	IN	1	1	01am-02am	An. gambiae sl	Unfed	1	Parous	7	9	2018
38207	24395	2018-09-07	Toma	HLC	IN	1	1	01am-02am	An. gambiae sl	Unfed	1	Parous	7	9	2018
38207	24396	2018-09-07	Toma	HLC	IN	1	1	01am-02am	An. gambiae sl	Unfed	1	Non-parous	7	9	2018
38207	24397	2018-09-07	Toma	HLC	IN	1	1	01am-02am	An. gambiae sl	Unfed	3	NA	7	9	2018
38208	24398	2018-09-07	Toma	HLC	IN	1	1	02am-03am	An. gambiae sl	Unfed	1	Parous	7	9	2018
38208	24399	2018-09-07	Toma	HLC	IN	1	1	02am-03am	An. gambiae sl	Unfed	1	Parous	7	9	2018
38208	24400	2018-09-07	Toma	HLC	IN	1	1	02am-03am	An. gambiae sl	Unfed	1	Parous	7	9	2018
38208	24401	2018-09-07	Toma	HLC	IN	1	1	02am-03am	An. gambiae sl	Unfed	1	Parous	7	9	2018
38208	24402	2018-09-07	Toma	HLC	IN	1	1	02am-03am	An. gambiae sl	Unfed	1	Non-parous	7	9	2018
38223	24440	2018-09-07	Toma	HLC	IN	2	2	07pm-08pm	An. gambiae sl	Unfed	1	Parous	7	9	2018
38223	24441	2018-09-07	Toma	HLC	IN	2	2	07pm-08pm	An. gambiae sl	Unfed	1	Non-parous	7	9	2018
38223	24442	2018-09-07	Toma	HLC	IN	2	2	07pm-08pm	An. gambiae sl	Unfed	1	Non-parous	7	9	2018
38223	24443	2018-09-07	Toma	HLC	IN	2	2	07pm-08pm	An. gambiae sl	Unfed	1	Parous	7	9	2018
38223	24444	2018-09-07	Toma	HLC	IN	2	2	07pm-08pm	An. gambiae sl	Unfed	1	Parous	7	9	2018
38223	24445	2018-09-07	Toma	HLC	IN	2	2	07pm-08pm	An. pharoensis	Unfed	1	NA	7	9	2018
38224	24446	2018-09-07	Toma	HLC	IN	2	2	08pm-09pm	An. gambiae sl	Unfed	1	Parous	7	9	2018
38224	24447	2018-09-07	Toma	HLC	IN	2	2	08pm-09pm	An. gambiae sl	Unfed	1	Non-parous	7	9	2018
38224	24448	2018-09-07	Toma	HLC	IN	2	2	08pm-09pm	An. gambiae sl	Unfed	1	Parous	7	9	2018
38224	24449	2018-09-07	Toma	HLC	IN	2	2	08pm-09pm	An. gambiae sl	Unfed	1	Parous	7	9	2018
38224	24450	2018-09-07	Toma	HLC	IN	2	2	08pm-09pm	An. gambiae sl	Unfed	1	Parous	7	9	2018
38225	24451	2018-09-07	Toma	HLC	IN	2	2	09pm-10pm	An. gambiae sl	Unfed	1	Parous	7	9	2018
38225	24452	2018-09-07	Toma	HLC	IN	2	2	09pm-10pm	An. gambiae sl	Unfed	1	Parous	7	9	2018
38225	24453	2018-09-07	Toma	HLC	IN	2	2	09pm-10pm	An. gambiae sl	Unfed	1	Parous	7	9	2018
38225	24454	2018-09-07	Toma	HLC	IN	2	2	09pm-10pm	An. gambiae sl	Unfed	1	Parous	7	9	2018
38225	24455	2018-09-07	Toma	HLC	IN	2	2	09pm-10pm	An. gambiae sl	Unfed	1	Parous	7	9	2018
38225	24456	2018-09-07	Toma	HLC	IN	2	2	09pm-10pm	An. pharoensis	Unfed	1	NA	7	9	2018
38226	24457	2018-09-07	Toma	HLC	IN	2	2	10pm-11pm	An. gambiae sl	Unfed	1	Parous	7	9	2018
38226	24458	2018-09-07	Toma	HLC	IN	2	2	10pm-11pm	An. gambiae sl	Unfed	1	Parous	7	9	2018
38226	24459	2018-09-07	Toma	HLC	IN	2	2	10pm-11pm	An. gambiae sl	Unfed	1	Parous	7	9	2018
38226	24460	2018-09-07	Toma	HLC	IN	2	2	10pm-11pm	An. gambiae sl	Unfed	1	Parous	7	9	2018
38226	24461	2018-09-07	Toma	HLC	IN	2	2	10pm-11pm	An. gambiae sl	Unfed	1	Parous	7	9	2018
38226	24462	2018-09-07	Toma	HLC	IN	2	2	10pm-11pm	An. gambiae sl	Unfed	10	NA	7	9	2018
38227	24463	2018-09-07	Toma	HLC	IN	2	2	11pm-12am	An. gambiae sl	Unfed	1	Parous	7	9	2018
38227	24464	2018-09-07	Toma	HLC	IN	2	2	11pm-12am	An. gambiae sl	Unfed	1	Non-parous	7	9	2018
38227	24465	2018-09-07	Toma	HLC	IN	2	2	11pm-12am	An. gambiae sl	Unfed	1	NA	7	9	2018
38227	24466	2018-09-07	Toma	HLC	IN	2	2	11pm-12am	An. gambiae sl	Unfed	1	Parous	7	9	2018
38227	24467	2018-09-07	Toma	HLC	IN	2	2	11pm-12am	An. gambiae sl	Unfed	1	Parous	7	9	2018
38227	24468	2018-09-07	Toma	HLC	IN	2	2	11pm-12am	An. gambiae sl	Fed	1	NA	7	9	2018
38228	24469	2018-09-07	Toma	HLC	IN	2	2	12am-01am	An. gambiae sl	Unfed	1	Parous	7	9	2018
38228	24470	2018-09-07	Toma	HLC	IN	2	2	12am-01am	An. gambiae sl	Unfed	1	Parous	7	9	2018
38229	24471	2018-09-07	Toma	HLC	IN	2	2	01am-02am	An. gambiae sl	Unfed	1	Non-parous	7	9	2018
38229	24472	2018-09-07	Toma	HLC	IN	2	2	01am-02am	An. gambiae sl	Unfed	1	Parous	7	9	2018
38229	24473	2018-09-07	Toma	HLC	IN	2	2	01am-02am	An. gambiae sl	Unfed	1	Parous	7	9	2018
38229	24474	2018-09-07	Toma	HLC	IN	2	2	01am-02am	An. gambiae sl	Unfed	1	Parous	7	9	2018
38229	24475	2018-09-07	Toma	HLC	IN	2	2	01am-02am	An. gambiae sl	Unfed	1	Parous	7	9	2018
38229	24476	2018-09-07	Toma	HLC	IN	2	2	01am-02am	An. gambiae sl	Gravid	2	NA	7	9	2018
38230	24477	2018-09-07	Toma	HLC	IN	2	2	02am-03am	An. gambiae sl	Unfed	1	Non-parous	7	9	2018
38230	24478	2018-09-07	Toma	HLC	IN	2	2	02am-03am	An. gambiae sl	Unfed	1	Non-parous	7	9	2018
38230	24479	2018-09-07	Toma	HLC	IN	2	2	02am-03am	An. pharoensis	Unfed	1	NA	7	9	2018
38231	24480	2018-09-07	Toma	HLC	IN	2	2	03am-04am	An. gambiae sl	Unfed	1	Parous	7	9	2018
38231	24481	2018-09-07	Toma	HLC	IN	2	2	03am-04am	An. gambiae sl	Unfed	1	Parous	7	9	2018
38231	24482	2018-09-07	Toma	HLC	IN	2	2	03am-04am	An. gambiae sl	Unfed	1	Non-parous	7	9	2018
38231	24483	2018-09-07	Toma	HLC	IN	2	2	03am-04am	An. gambiae sl	Unfed	1	Parous	7	9	2018
38232	24484	2018-09-07	Toma	HLC	IN	2	2	04am-05am	An. gambiae sl	Unfed	1	Parous	7	9	2018
38232	24485	2018-09-07	Toma	HLC	IN	2	2	04am-05am	An. gambiae sl	Unfed	1	Parous	7	9	2018
38232	24486	2018-09-07	Toma	HLC	IN	2	2	04am-05am	An. gambiae sl	Unfed	1	Parous	7	9	2018
38233	24487	2018-09-07	Toma	HLC	IN	2	2	04am-05am	An. gambiae sl	Unfed	1	Parous	7	9	2018
38233	24488	2018-09-07	Toma	HLC	IN	2	2	05am-06am	An. gambiae sl	Unfed	1	Parous	7	9	2018
38233	24489	2018-09-07	Toma	HLC	IN	2	2	05am-06am	An. gambiae sl	Unfed	1	Parous	7	9	2018
38233	24490	2018-09-07	Toma	HLC	IN	2	2	05am-06am	An. gambiae sl	Unfed	1	Parous	7	9	2018
38233	24491	2018-09-07	Toma	HLC	IN	2	2	05am-06am	An. gambiae sl	Unfed	1	Parous	7	9	2018
38233	24492	2018-09-07	Toma	HLC	IN	2	2	05am-06am	An. gambiae sl	Unfed	1	Parous	7	9	2018
38245	24555	2018-09-07	Toma	HLC	IN	3	3	07pm-08pm	An. gambiae sl	Unfed	1	Non-parous	7	9	2018
38245	24556	2018-09-07	Toma	HLC	IN	3	3	07pm-08pm	An. gambiae sl	Unfed	1	Parous	7	9	2018
38245	24557	2018-09-07	Toma	HLC	IN	3	3	07pm-08pm	An. gambiae sl	Unfed	1	Parous	7	9	2018
38245	24558	2018-09-07	Toma	HLC	IN	3	3	07pm-08pm	An. gambiae sl	Unfed	1	Parous	7	9	2018
38245	24559	2018-09-07	Toma	HLC	IN	3	3	07pm-08pm	An. gambiae sl	Unfed	1	Parous	7	9	2018
38245	24560	2018-09-07	Toma	HLC	IN	3	3	07pm-08pm	An. gambiae sl	Gravid	1	NA	7	9	2018
38246	24561	2018-09-07	Toma	HLC	IN	3	3	08pm-09pm	An. gambiae sl	Unfed	1	Parous	7	9	2018
38246	24562	2018-09-07	Toma	HLC	IN	3	3	08pm-09pm	An. gambiae sl	Unfed	1	Parous	7	9	2018
38246	24563	2018-09-07	Toma	HLC	IN	3	3	08pm-09pm	An. gambiae sl	Unfed	1	Parous	7	9	2018
38246	24564	2018-09-07	Toma	HLC	IN	3	3	08pm-09pm	An. gambiae sl	Unfed	1	Parous	7	9	2018
38247	24565	2018-09-07	Toma	HLC	IN	3	3	09pm-10pm	An. gambiae sl	Unfed	1	Parous	7	9	2018
38247	24566	2018-09-07	Toma	HLC	IN	3	3	09pm-10pm	An. gambiae sl	Unfed	1	Parous	7	9	2018
38247	24567	2018-09-07	Toma	HLC	IN	3	3	09pm-10pm	An. gambiae sl	Unfed	1	Parous	7	9	2018
38248	24568	2018-09-07	Toma	HLC	IN	3	3	10pm-11pm	An. gambiae sl	Unfed	1	Parous	7	9	2018
38248	24569	2018-09-07	Toma	HLC	IN	3	3	10pm-11pm	An. gambiae sl	Unfed	1	Parous	7	9	2018
38249	24570	2018-09-07	Toma	HLC	IN	3	3	11pm-12am	An. gambiae sl	Unfed	1	Parous	7	9	2018
38249	24571	2018-09-07	Toma	HLC	IN	3	3	11pm-12am	An. gambiae sl	Unfed	1	Parous	7	9	2018
38249	24572	2018-09-07	Toma	HLC	IN	3	3	11pm-12am	An. gambiae sl	Unfed	1	Parous	7	9	2018
38249	24573	2018-09-07	Toma	HLC	IN	3	3	11pm-12am	An. gambiae sl	Unfed	1	Parous	7	9	2018
38249	24574	2018-09-07	Toma	HLC	IN	3	3	11pm-12am	An. gambiae sl	Unfed	1	Non-parous	7	9	2018
38249	24575	2018-09-07	Toma	HLC	IN	3	3	11pm-12am	An. gambiae sl	Fed	1	Non-parous	7	9	2018
38251	24576	2018-09-07	Toma	HLC	IN	3	3	01am-02am	An. gambiae sl	Unfed	1	Parous	7	9	2018
38251	24577	2018-09-07	Toma	HLC	IN	3	3	01am-02am	An. gambiae sl	Unfed	1	Parous	7	9	2018
38251	24578	2018-09-07	Toma	HLC	IN	3	3	01am-02am	An. gambiae sl	Unfed	1	Parous	7	9	2018
38251	24579	2018-09-07	Toma	HLC	IN	3	3	01am-02am	An. gambiae sl	Unfed	1	Parous	7	9	2018
38251	24580	2018-09-07	Toma	HLC	IN	3	3	01am-02am	An. gambiae sl	Unfed	1	Non-parous	7	9	2018
38251	24581	2018-09-07	Toma	HLC	IN	3	3	01am-02am	An. pharoensis	Unfed	2	NA	7	9	2018
38252	24582	2018-09-07	Toma	HLC	IN	3	3	02am-03am	An. gambiae sl	Unfed	1	Parous	7	9	2018
38252	24583	2018-09-07	Toma	HLC	IN	3	3	02am-03am	An. gambiae sl	Unfed	1	Parous	7	9	2018
38252	24584	2018-09-07	Toma	HLC	IN	3	3	02am-03am	An. gambiae sl	Unfed	1	Parous	7	9	2018
38252	24585	2018-09-07	Toma	HLC	IN	3	3	02am-03am	An. gambiae sl	Unfed	1	Non-parous	7	9	2018
38252	24586	2018-09-07	Toma	HLC	IN	3	3	02am-03am	An. gambiae sl	Unfed	1	Non-parous	7	9	2018
38253	24587	2018-09-07	Toma	HLC	IN	3	3	03am-04am	An. gambiae sl	Unfed	1	Parous	7	9	2018
38253	24588	2018-09-07	Toma	HLC	IN	3	3	03am-04am	An. gambiae sl	Unfed	1	Parous	7	9	2018
38267	24631	2018-09-07	Toma	HLC	IN	4	4	07pm-08pm	An. gambiae sl	Unfed	1	NA	7	9	2018
38270	24632	2018-09-07	Toma	HLC	IN	4	4	10pm-11pm	An. gambiae sl	Unfed	1	Parous	7	9	2018
38270	24633	2018-09-07	Toma	HLC	IN	4	4	10pm-11pm	An. gambiae sl	Unfed	1	Parous	7	9	2018
38270	24634	2018-09-07	Toma	HLC	IN	4	4	10pm-11pm	An. gambiae sl	Unfed	1	Parous	7	9	2018
38270	24635	2018-09-07	Toma	HLC	IN	4	4	10pm-11pm	An. gambiae sl	Unfed	1	Parous	7	9	2018
38270	24636	2018-09-07	Toma	HLC	IN	4	4	10pm-11pm	An. gambiae sl	Unfed	1	Parous	7	9	2018
38273	24637	2018-09-07	Toma	HLC	IN	4	4	01am-02am	An. gambiae sl	Unfed	1	NA	7	9	2018
38273	24638	2018-09-07	Toma	HLC	IN	4	4	01am-02am	An. gambiae sl	Unfed	1	Parous	7	9	2018
38274	24639	2018-09-07	Toma	HLC	IN	4	4	02am-03am	An. gambiae sl	Unfed	1	Parous	7	9	2018
38274	24640	2018-09-07	Toma	HLC	IN	4	4	02am-03am	An. gambiae sl	Unfed	1	Parous	7	9	2018
38274	24641	2018-09-07	Toma	HLC	IN	4	4	02am-03am	An. gambiae sl	Unfed	1	Parous	7	9	2018
38274	24642	2018-09-07	Toma	HLC	IN	4	4	02am-03am	An. pharoensis	Fed	1	NA	7	9	2018
38275	24643	2018-09-07	Toma	HLC	IN	4	4	03am-04am	An. gambiae sl	Unfed	1	Parous	7	9	2018
38275	24644	2018-09-07	Toma	HLC	IN	4	4	03am-04am	An. gambiae sl	Partially-fed	1	Parous	7	9	2018
38276	24645	2018-09-07	Toma	HLC	IN	4	4	04am-05am	An. gambiae sl	Unfed	1	Non-parous	7	9	2018
38276	24646	2018-09-07	Toma	HLC	IN	4	4	04am-05am	An. gambiae sl	Unfed	1	Parous	7	9	2018
38276	24647	2018-09-07	Toma	HLC	IN	4	4	04am-05am	An. gambiae sl	Unfed	1	Parous	7	9	2018
38276	24648	2018-09-07	Toma	HLC	IN	4	4	04am-05am	An. gambiae sl	Unfed	1	Parous	7	9	2018
38276	24649	2018-09-07	Toma	HLC	IN	4	4	04am-05am	An. gambiae sl	Unfed	1	Parous	7	9	2018
38277	24650	2018-09-07	Toma	HLC	IN	4	4	05am-06am	An. gambiae sl	Unfed	1	Parous	7	9	2018
38277	24651	2018-09-07	Toma	HLC	IN	4	4	05am-06am	An. gambiae sl	Unfed	1	Parous	7	9	2018
38277	24652	2018-09-07	Toma	HLC	IN	4	4	05am-06am	An. gambiae sl	Partially-fed	1	NA	7	9	2018
38343	24951	2018-09-10	Toma	HLC	IN	1	1	09pm-10pm	An. gambiae sl	Unfed	1	Parous	10	9	2018
38343	24952	2018-09-10	Toma	HLC	IN	1	1	09pm-10pm	An. gambiae sl	Unfed	1	Parous	10	9	2018
38343	24953	2018-09-10	Toma	HLC	IN	1	1	09pm-10pm	An. gambiae sl	Unfed	1	Parous	10	9	2018
38343	24954	2018-09-10	Toma	HLC	IN	1	1	09pm-10pm	An. gambiae sl	Unfed	1	Parous	10	9	2018
38343	24955	2018-09-10	Toma	HLC	IN	1	1	09pm-10pm	An. gambiae sl	Unfed	1	Parous	10	9	2018
38344	24956	2018-09-10	Toma	HLC	IN	1	1	10pm-11pm	An. gambiae sl	Unfed	1	Parous	10	9	2018
38344	24957	2018-09-10	Toma	HLC	IN	1	1	10pm-11pm	An. gambiae sl	Unfed	1	Parous	10	9	2018
38344	24958	2018-09-10	Toma	HLC	IN	1	1	10pm-11pm	An. gambiae sl	Unfed	1	Parous	10	9	2018
38344	24959	2018-09-10	Toma	HLC	IN	1	1	10pm-11pm	An. gambiae sl	Unfed	1	Non-parous	10	9	2018
38344	24960	2018-09-10	Toma	HLC	IN	1	1	10pm-11pm	An. gambiae sl	Unfed	1	Parous	10	9	2018
38344	24961	2018-09-10	Toma	HLC	IN	1	1	10pm-11pm	An. gambiae sl	Unfed	10	NA	10	9	2018
38344	24962	2018-09-10	Toma	HLC	IN	1	1	10pm-11pm	An. gambiae sl	Unfed	4	NA	10	9	2018
38344	24963	2018-09-10	Toma	HLC	IN	1	1	10pm-11pm	An. gambiae sl	Gravid	1	NA	10	9	2018
38345	24964	2018-09-10	Toma	HLC	IN	1	1	11pm-12am	An. gambiae sl	Unfed	1	Parous	10	9	2018
38345	24965	2018-09-10	Toma	HLC	IN	1	1	11pm-12am	An. gambiae sl	Unfed	1	Parous	10	9	2018
38345	24966	2018-09-10	Toma	HLC	IN	1	1	11pm-12am	An. gambiae sl	Unfed	1	Parous	10	9	2018
38346	24967	2018-09-10	Toma	HLC	IN	1	1	12am-01am	An. gambiae sl	Unfed	1	Parous	10	9	2018
38346	24968	2018-09-10	Toma	HLC	IN	1	1	12am-01am	An. gambiae sl	Unfed	1	Parous	10	9	2018
38346	24969	2018-09-10	Toma	HLC	IN	1	1	12am-01am	An. gambiae sl	Unfed	1	Parous	10	9	2018
38346	24970	2018-09-10	Toma	HLC	IN	1	1	12am-01am	An. gambiae sl	Unfed	1	Parous	10	9	2018
38346	24971	2018-09-10	Toma	HLC	IN	1	1	12am-01am	An. gambiae sl	Unfed	1	Parous	10	9	2018
38346	24972	2018-09-10	Toma	HLC	IN	1	1	12am-01am	An. gambiae sl	Unfed	3	NA	10	9	2018
38347	24973	2018-09-10	Toma	HLC	IN	1	1	01am-02am	An. gambiae sl	Partially-fed	1	NA	10	9	2018
38347	24974	2018-09-10	Toma	HLC	IN	1	1	01am-02am	An. gambiae sl	Partially-fed	1	Parous	10	9	2018
38347	24975	2018-09-10	Toma	HLC	IN	1	1	01am-02am	An. gambiae sl	Partially-fed	1	Parous	10	9	2018
38348	24976	2018-09-10	Toma	HLC	IN	1	1	02am-03am	An. gambiae sl	Unfed	1	Parous	10	9	2018
38348	24977	2018-09-10	Toma	HLC	IN	1	1	02am-03am	An. gambiae sl	Unfed	1	Parous	10	9	2018
38348	24978	2018-09-10	Toma	HLC	IN	1	1	02am-03am	An. gambiae sl	Unfed	1	Parous	10	9	2018
38348	24979	2018-09-10	Toma	HLC	IN	1	1	02am-03am	An. gambiae sl	Unfed	1	Parous	10	9	2018
38348	24980	2018-09-10	Toma	HLC	IN	1	1	02am-03am	An. gambiae sl	Unfed	1	Parous	10	9	2018
38348	24981	2018-09-10	Toma	HLC	IN	1	1	02am-03am	An. gambiae sl	Unfed	3	NA	10	9	2018
38349	24982	2018-09-10	Toma	HLC	IN	1	1	03am-04am	An. gambiae sl	Unfed	1	Parous	10	9	2018
38349	24983	2018-09-10	Toma	HLC	IN	1	1	03am-04am	An. gambiae sl	Unfed	1	Parous	10	9	2018
38349	24984	2018-09-10	Toma	HLC	IN	1	1	03am-04am	An. gambiae sl	Unfed	1	Parous	10	9	2018
38349	24985	2018-09-10	Toma	HLC	IN	1	1	03am-04am	An. gambiae sl	Unfed	1	Parous	10	9	2018
38349	24986	2018-09-10	Toma	HLC	IN	1	1	03am-04am	An. gambiae sl	Unfed	1	Parous	10	9	2018
38349	24987	2018-09-10	Toma	HLC	IN	1	1	03am-04am	An. gambiae sl	Unfed	3	NA	10	9	2018
38350	24988	2018-09-10	Toma	HLC	IN	1	1	04am-05am	An. gambiae sl	Unfed	1	Parous	10	9	2018
38350	24989	2018-09-10	Toma	HLC	IN	1	1	04am-05am	An. gambiae sl	Unfed	1	Non-parous	10	9	2018
38350	24990	2018-09-10	Toma	HLC	IN	1	1	04am-05am	An. gambiae sl	Unfed	1	Parous	10	9	2018
38350	24991	2018-09-10	Toma	HLC	IN	1	1	04am-05am	An. gambiae sl	Unfed	1	Parous	10	9	2018
38350	24992	2018-09-10	Toma	HLC	IN	1	1	04am-05am	An. gambiae sl	Unfed	1	NA	10	9	2018
38350	24993	2018-09-10	Toma	HLC	IN	1	1	04am-05am	An. gambiae sl	Unfed	10	NA	10	9	2018
38351	24994	2018-09-10	Toma	HLC	IN	1	1	05am-06am	An. gambiae sl	Unfed	1	Parous	10	9	2018
38351	24995	2018-09-10	Toma	HLC	IN	1	1	05am-06am	An. gambiae sl	Unfed	1	Parous	10	9	2018
38351	24996	2018-09-10	Toma	HLC	IN	1	1	05am-06am	An. gambiae sl	Unfed	1	Parous	10	9	2018
38351	24997	2018-09-10	Toma	HLC	IN	1	1	05am-06am	An. gambiae sl	Unfed	1	Non-parous	10	9	2018
38351	24998	2018-09-10	Toma	HLC	IN	1	1	05am-06am	An. gambiae sl	Partially-fed	1	Parous	10	9	2018
38364	25065	2018-09-10	Toma	HLC	IN	2	2	08pm-09pm	An. gambiae sl	Unfed	1	Parous	10	9	2018
38364	25066	2018-09-10	Toma	HLC	IN	2	2	08pm-09pm	An. gambiae sl	Unfed	1	Parous	10	9	2018
38364	25067	2018-09-10	Toma	HLC	IN	2	2	08pm-09pm	An. gambiae sl	Unfed	1	Parous	10	9	2018
38364	25068	2018-09-10	Toma	HLC	IN	2	2	08pm-09pm	An. gambiae sl	Unfed	1	Parous	10	9	2018
38364	25069	2018-09-10	Toma	HLC	IN	2	2	08pm-09pm	An. gambiae sl	Unfed	1	NA	10	9	2018
38364	25070	2018-09-10	Toma	HLC	IN	2	2	08pm-09pm	An. gambiae sl	Unfed	4	NA	10	9	2018
38365	25071	2018-09-10	Toma	HLC	IN	2	2	09pm-10pm	An. gambiae sl	Unfed	1	Parous	10	9	2018
38365	25072	2018-09-10	Toma	HLC	IN	2	2	09pm-10pm	An. gambiae sl	Unfed	1	Parous	10	9	2018
38365	25073	2018-09-10	Toma	HLC	IN	2	2	09pm-10pm	An. gambiae sl	Unfed	1	Parous	10	9	2018
38365	25074	2018-09-10	Toma	HLC	IN	2	2	09pm-10pm	An. gambiae sl	Unfed	1	Parous	10	9	2018
38365	25075	2018-09-10	Toma	HLC	IN	2	2	09pm-10pm	An. gambiae sl	Unfed	1	Parous	10	9	2018
38366	25076	2018-09-10	Toma	HLC	IN	2	2	10pm-11pm	An. gambiae sl	Unfed	1	Parous	10	9	2018
38366	25077	2018-09-10	Toma	HLC	IN	2	2	10pm-11pm	An. gambiae sl	Unfed	1	Parous	10	9	2018
38366	25078	2018-09-10	Toma	HLC	IN	2	2	10pm-11pm	An. gambiae sl	Unfed	1	Parous	10	9	2018
38366	25079	2018-09-10	Toma	HLC	IN	2	2	10pm-11pm	An. gambiae sl	Unfed	1	Parous	10	9	2018
38366	25080	2018-09-10	Toma	HLC	IN	2	2	10pm-11pm	An. gambiae sl	Unfed	1	Parous	10	9	2018
38366	25081	2018-09-10	Toma	HLC	IN	2	2	10pm-11pm	An. gambiae sl	Unfed	10	NA	10	9	2018
38367	25082	2018-09-10	Toma	HLC	IN	2	2	11pm-12am	An. gambiae sl	Unfed	1	Parous	10	9	2018
38367	25083	2018-09-10	Toma	HLC	IN	2	2	11pm-12am	An. gambiae sl	Unfed	1	Parous	10	9	2018
38367	25084	2018-09-10	Toma	HLC	IN	2	2	11pm-12am	An. gambiae sl	Unfed	1	Parous	10	9	2018
38367	25085	2018-09-10	Toma	HLC	IN	2	2	11pm-12am	An. gambiae sl	Unfed	1	Parous	10	9	2018
38367	25086	2018-09-10	Toma	HLC	IN	2	2	11pm-12am	An. gambiae sl	Unfed	1	Parous	10	9	2018
38368	25087	2018-09-10	Toma	HLC	IN	2	2	12am-01am	An. gambiae sl	Unfed	1	Parous	10	9	2018
38368	25088	2018-09-10	Toma	HLC	IN	2	2	12am-01am	An. gambiae sl	Unfed	1	Parous	10	9	2018
38368	25089	2018-09-10	Toma	HLC	IN	2	2	12am-01am	An. gambiae sl	Unfed	1	Parous	10	9	2018
38368	25090	2018-09-10	Toma	HLC	IN	2	2	12am-01am	An. gambiae sl	Unfed	1	Parous	10	9	2018
38368	25091	2018-09-10	Toma	HLC	IN	2	2	12am-01am	An. gambiae sl	Unfed	1	Parous	10	9	2018
38368	25092	2018-09-10	Toma	HLC	IN	2	2	12am-01am	An. gambiae sl	Unfed	3	NA	10	9	2018
38369	25093	2018-09-10	Toma	HLC	IN	2	2	01am-02am	An. gambiae sl	Unfed	1	Parous	10	9	2018
38369	25094	2018-09-10	Toma	HLC	IN	2	2	01am-02am	An. gambiae sl	Unfed	1	NA	10	9	2018
38369	25095	2018-09-10	Toma	HLC	IN	2	2	01am-02am	An. gambiae sl	Unfed	1	NA	10	9	2018
38369	25096	2018-09-10	Toma	HLC	IN	2	2	01am-02am	An. gambiae sl	Unfed	1	NA	10	9	2018
38369	25097	2018-09-10	Toma	HLC	IN	2	2	01am-02am	An. gambiae sl	Unfed	1	NA	10	9	2018
38369	25098	2018-09-10	Toma	HLC	IN	2	2	01am-02am	An. gambiae sl	Unfed	10	NA	10	9	2018
38369	25099	2018-09-10	Toma	HLC	IN	2	2	01am-02am	An. gambiae sl	Partially-fed	3	NA	10	9	2018
38370	25100	2018-09-10	Toma	HLC	IN	2	2	02am-03am	An. gambiae sl	Unfed	1	Parous	10	9	2018
38370	25101	2018-09-10	Toma	HLC	IN	2	2	02am-03am	An. gambiae sl	Unfed	1	Parous	10	9	2018
38370	25102	2018-09-10	Toma	HLC	IN	2	2	02am-03am	An. gambiae sl	Unfed	1	Parous	10	9	2018
38370	25103	2018-09-10	Toma	HLC	IN	2	2	02am-03am	An. gambiae sl	Unfed	1	Parous	10	9	2018
38370	25104	2018-09-10	Toma	HLC	IN	2	2	02am-03am	An. gambiae sl	Unfed	1	Parous	10	9	2018
38371	25105	2018-09-10	Toma	HLC	IN	2	2	03am-04am	An. gambiae sl	Unfed	1	Parous	10	9	2018
38371	25106	2018-09-10	Toma	HLC	IN	2	2	03am-04am	An. gambiae sl	Unfed	1	Parous	10	9	2018
38371	25107	2018-09-10	Toma	HLC	IN	2	2	03am-04am	An. gambiae sl	Unfed	1	Parous	10	9	2018
38371	25108	2018-09-10	Toma	HLC	IN	2	2	03am-04am	An. gambiae sl	Unfed	1	Parous	10	9	2018
38371	25109	2018-09-10	Toma	HLC	IN	2	2	03am-04am	An. gambiae sl	Unfed	1	Parous	10	9	2018
38371	25110	2018-09-10	Toma	HLC	IN	2	2	03am-04am	An. gambiae sl	Unfed	8	NA	10	9	2018
38372	25111	2018-09-10	Toma	HLC	IN	2	2	04am-05am	An. gambiae sl	Unfed	1	Parous	10	9	2018
38372	25112	2018-09-10	Toma	HLC	IN	2	2	04am-05am	An. gambiae sl	Unfed	1	Parous	10	9	2018
38372	25113	2018-09-10	Toma	HLC	IN	2	2	04am-05am	An. gambiae sl	Unfed	1	Parous	10	9	2018
38372	25114	2018-09-10	Toma	HLC	IN	2	2	04am-05am	An. gambiae sl	Unfed	1	Parous	10	9	2018
38372	25115	2018-09-10	Toma	HLC	IN	2	2	04am-05am	An. gambiae sl	Unfed	1	Parous	10	9	2018
38372	25116	2018-09-10	Toma	HLC	IN	2	2	04am-05am	An. gambiae sl	Unfed	7	NA	10	9	2018
38373	25117	2018-09-10	Toma	HLC	IN	2	2	05am-06am	An. gambiae sl	Unfed	1	Parous	10	9	2018
38373	25118	2018-09-10	Toma	HLC	IN	2	2	05am-06am	An. gambiae sl	Unfed	1	Parous	10	9	2018
38373	25119	2018-09-10	Toma	HLC	IN	2	2	05am-06am	An. gambiae sl	Unfed	1	Parous	10	9	2018
38373	25120	2018-09-10	Toma	HLC	IN	2	2	05am-06am	An. gambiae sl	Unfed	1	Parous	10	9	2018
38373	25121	2018-09-10	Toma	HLC	IN	2	2	05am-06am	An. gambiae sl	Unfed	1	Parous	10	9	2018
38386	25177	2018-09-10	Toma	HLC	IN	3	2	08pm-09pm	An. gambiae sl	Unfed	1	Parous	10	9	2018
38386	25178	2018-09-10	Toma	HLC	IN	3	2	08pm-09pm	An. gambiae sl	Unfed	1	Non-parous	10	9	2018
38387	25179	2018-09-10	Toma	HLC	IN	3	2	09pm-10pm	An. gambiae sl	Unfed	1	Non-parous	10	9	2018
38387	25180	2018-09-10	Toma	HLC	IN	3	2	09pm-10pm	An. gambiae sl	Unfed	1	Parous	10	9	2018
38388	25181	2018-09-10	Toma	HLC	IN	3	2	10pm-11pm	An. gambiae sl	Unfed	1	Parous	10	9	2018
38388	25182	2018-09-10	Toma	HLC	IN	3	2	10pm-11pm	An. gambiae sl	Unfed	1	Parous	10	9	2018
38388	25183	2018-09-10	Toma	HLC	IN	3	2	10pm-11pm	An. gambiae sl	Unfed	1	Parous	10	9	2018
38388	25184	2018-09-10	Toma	HLC	IN	3	2	10pm-11pm	An. gambiae sl	Unfed	1	Parous	10	9	2018
38389	25185	2018-09-10	Toma	HLC	IN	3	2	11pm-12am	An. gambiae sl	Unfed	1	Parous	10	9	2018
38389	25186	2018-09-10	Toma	HLC	IN	3	2	11pm-12am	An. gambiae sl	Unfed	1	Non-parous	10	9	2018
38389	25187	2018-09-10	Toma	HLC	IN	3	2	11pm-12am	An. gambiae sl	Unfed	1	Parous	10	9	2018
38389	25188	2018-09-10	Toma	HLC	IN	3	2	11pm-12am	An. gambiae sl	Unfed	1	Parous	10	9	2018
38389	25189	2018-09-10	Toma	HLC	IN	3	2	11pm-12am	An. gambiae sl	Unfed	1	Parous	10	9	2018
38390	25190	2018-09-10	Toma	HLC	IN	3	2	12am-01am	An. gambiae sl	Unfed	1	Parous	10	9	2018
38390	25191	2018-09-10	Toma	HLC	IN	3	2	12am-01am	An. gambiae sl	Unfed	1	Parous	10	9	2018
38390	25192	2018-09-10	Toma	HLC	IN	3	2	12am-01am	An. gambiae sl	Unfed	1	Parous	10	9	2018
38390	25193	2018-09-10	Toma	HLC	IN	3	2	12am-01am	An. gambiae sl	Unfed	1	Parous	10	9	2018
38390	25194	2018-09-10	Toma	HLC	IN	3	2	12am-01am	An. gambiae sl	Unfed	1	Non-parous	10	9	2018
38390	25195	2018-09-10	Toma	HLC	IN	3	2	12am-01am	An. gambiae sl	Unfed	4	NA	10	9	2018
38391	25196	2018-09-10	Toma	HLC	IN	3	2	01am-02am	An. gambiae sl	Unfed	1	Parous	10	9	2018
38391	25197	2018-09-10	Toma	HLC	IN	3	2	01am-02am	An. gambiae sl	Unfed	1	Non-parous	10	9	2018
38391	25198	2018-09-10	Toma	HLC	IN	3	2	01am-02am	An. gambiae sl	Unfed	1	Parous	10	9	2018
38391	25199	2018-09-10	Toma	HLC	IN	3	2	01am-02am	An. gambiae sl	Unfed	1	Parous	10	9	2018
38392	25200	2018-09-10	Toma	HLC	IN	3	2	02am-03am	An. gambiae sl	Unfed	1	Parous	10	9	2018
38392	25201	2018-09-10	Toma	HLC	IN	3	3	02am-03am	An. gambiae sl	Unfed	1	Parous	10	9	2018
38392	25202	2018-09-10	Toma	HLC	IN	3	3	02am-03am	An. gambiae sl	Unfed	1	Parous	10	9	2018
38392	25203	2018-09-10	Toma	HLC	IN	3	3	02am-03am	An. gambiae sl	Unfed	1	Non-parous	10	9	2018
38392	25204	2018-09-10	Toma	HLC	IN	3	3	02am-03am	An. gambiae sl	Unfed	1	Parous	10	9	2018
38393	25205	2018-09-10	Toma	HLC	IN	3	3	03am-04am	An. gambiae sl	Unfed	1	Parous	10	9	2018
38393	25206	2018-09-10	Toma	HLC	IN	3	3	03am-04am	An. gambiae sl	Unfed	1	Parous	10	9	2018
38393	25207	2018-09-10	Toma	HLC	IN	3	3	03am-04am	An. gambiae sl	Unfed	1	Parous	10	9	2018
38393	25208	2018-09-10	Toma	HLC	IN	3	3	03am-04am	An. gambiae sl	Unfed	1	Parous	10	9	2018
38393	25209	2018-09-10	Toma	HLC	IN	3	3	03am-04am	An. gambiae sl	Unfed	1	Parous	10	9	2018
38393	25210	2018-09-10	Toma	HLC	IN	3	3	03am-04am	An. gambiae sl	Unfed	5	NA	10	9	2018
38410	25239	2018-09-10	Toma	HLC	IN	4	4	10pm-11pm	An. gambiae sl	Unfed	1	Parous	10	9	2018
38410	25240	2018-09-10	Toma	HLC	IN	4	4	10pm-11pm	An. gambiae sl	Unfed	1	Parous	10	9	2018
38410	25241	2018-09-10	Toma	HLC	IN	4	4	10pm-11pm	An. gambiae sl	Unfed	1	Non-parous	10	9	2018
38410	25242	2018-09-10	Toma	HLC	IN	4	4	10pm-11pm	An. gambiae sl	Unfed	1	Parous	10	9	2018
38410	25243	2018-09-10	Toma	HLC	IN	4	4	10pm-11pm	An. gambiae sl	Unfed	1	Parous	10	9	2018
38411	25244	2018-09-10	Toma	HLC	IN	4	4	11pm-12am	An. gambiae sl	Unfed	1	Parous	10	9	2018
38411	25245	2018-09-10	Toma	HLC	IN	4	4	11pm-12am	An. gambiae sl	Unfed	1	Parous	10	9	2018
38411	25246	2018-09-10	Toma	HLC	IN	4	4	11pm-12am	An. gambiae sl	Unfed	1	Parous	10	9	2018
38411	25247	2018-09-10	Toma	HLC	IN	4	4	11pm-12am	An. gambiae sl	Unfed	1	NA	10	9	2018
38411	25248	2018-09-10	Toma	HLC	IN	4	4	11pm-12am	An. gambiae sl	Unfed	1	Parous	10	9	2018
38411	25249	2018-09-10	Toma	HLC	IN	4	4	11pm-12am	An. gambiae sl	Gravid	1	NA	10	9	2018
38412	25250	2018-09-10	Toma	HLC	IN	4	4	12am-01am	An. gambiae sl	Unfed	1	Parous	10	9	2018
38412	25251	2018-09-10	Toma	HLC	IN	4	4	12am-01am	An. gambiae sl	Unfed	1	Parous	10	9	2018
38412	25252	2018-09-10	Toma	HLC	IN	4	4	12am-01am	An. gambiae sl	Unfed	1	Parous	10	9	2018
38412	25253	2018-09-10	Toma	HLC	IN	4	4	12am-01am	An. gambiae sl	Unfed	1	Parous	10	9	2018
38412	25254	2018-09-10	Toma	HLC	IN	4	4	12am-01am	An. gambiae sl	Unfed	1	Parous	10	9	2018
38412	25255	2018-09-10	Toma	HLC	IN	4	4	12am-01am	An. pharoensis	Unfed	1	NA	10	9	2018
38415	25256	2018-09-10	Toma	HLC	IN	4	4	03am-04am	An. gambiae sl	Unfed	1	Parous	10	9	2018
38415	25257	2018-09-10	Toma	HLC	IN	4	4	03am-04am	An. gambiae sl	Unfed	1	Non-parous	10	9	2018
38415	25258	2018-09-10	Toma	HLC	IN	4	4	03am-04am	An. gambiae sl	Unfed	1	Parous	10	9	2018
38415	25259	2018-09-10	Toma	HLC	IN	4	4	03am-04am	An. gambiae sl	Unfed	1	Parous	10	9	2018
38415	25260	2018-09-10	Toma	HLC	IN	4	4	03am-04am	An. gambiae sl	Unfed	1	Non-parous	10	9	2018
38416	25261	2018-09-10	Toma	HLC	IN	4	4	04am-05am	An. gambiae sl	Unfed	1	Non-parous	10	9	2018
38416	25262	2018-09-10	Toma	HLC	IN	4	4	04am-05am	An. gambiae sl	Unfed	1	Parous	10	9	2018
38416	25263	2018-09-10	Toma	HLC	IN	4	4	04am-05am	An. gambiae sl	Unfed	1	Parous	10	9	2018
38416	25264	2018-09-10	Toma	HLC	IN	4	4	04am-05am	An. gambiae sl	Unfed	1	Parous	10	9	2018
38416	25265	2018-09-10	Toma	HLC	IN	4	4	04am-05am	An. gambiae sl	Unfed	1	Parous	10	9	2018
38416	25266	2018-09-10	Toma	HLC	IN	4	4	04am-05am	An. gambiae sl	Fed	1	NA	10	9	2018
38416	25267	2018-09-10	Toma	HLC	IN	4	4	04am-05am	An. nili	Unfed	1	NA	10	9	2018
38417	25268	2018-09-10	Toma	HLC	IN	4	4	05am-06am	An. gambiae sl	Unfed	1	Parous	10	9	2018
38417	25269	2018-09-10	Toma	HLC	IN	4	4	05am-06am	An. gambiae sl	Unfed	1	Parous	10	9	2018
38417	25270	2018-09-10	Toma	HLC	IN	4	4	05am-06am	An. gambiae sl	Unfed	1	Parous	10	9	2018
38417	25271	2018-09-10	Toma	HLC	IN	4	4	05am-06am	An. gambiae sl	Unfed	1	Parous	10	9	2018
38417	25272	2018-09-10	Toma	HLC	IN	4	4	05am-06am	An. gambiae sl	Unfed	1	Parous	10	9	2018
38417	25273	2018-09-10	Toma	HLC	IN	4	4	05am-06am	An. gambiae sl	Gravid	2	NA	10	9	2018

## Sheet: Mosquito data Niakore outdoors
Row_id	Specimen.Id	Date	Village	Method	Location	Hour	time_match	Species	Sex	Repletion_status	Number	Parity	day	month	year
18992	8577	2017-07-16	Nia	HLC	OUT	07pm-08pm	1	An. gambiae sl	F	Unfed	1	Parous	16	7	2017
22024	13601	2017-09-05	Nia	HLC	OUT	07pm-08pm	1	An. gambiae sl	F	Unfed	1	Non-parous	5	9	2017
22024	13602	2017-09-05	Nia	HLC	OUT	07pm-08pm	1	An. gambiae sl	F	Unfed	1	Parous	5	9	2017
22024	13603	2017-09-05	Nia	HLC	OUT	07pm-08pm	1	An. gambiae sl	F	Unfed	1	Non-parous	5	9	2017
22024	13604	2017-09-05	Nia	HLC	OUT	07pm-08pm	1	An. gambiae sl	F	Fed	1	NA	5	9	2017
2939	3312	2016-11-18	Nia	HLC	OUT	08pm-09pm	2	An. gambiae sl	F	Unfed	1	Parous	18	11	2016
16623	6402	2017-06-14	Nia	HLC	OUT	08pm-09pm	2	An. gambiae sl	F	Unfed	1	Non-parous	14	6	2017
22025	13605	2017-09-05	Nia	HLC	OUT	08pm-09pm	2	An. gambiae sl	F	Unfed	1	Parous	5	9	2017
22025	13606	2017-09-05	Nia	HLC	OUT	08pm-09pm	2	An. gambiae sl	F	Unfed	1	Parous	5	9	2017
22025	13607	2017-09-05	Nia	HLC	OUT	08pm-09pm	2	An. gambiae sl	F	Unfed	1	Parous	5	9	2017
22173	14057	2017-09-07	Nia	HLC	OUT	08pm-09pm	2	An. gambiae sl	F	Unfed	1	Parous	7	9	2017
22173	14058	2017-09-07	Nia	HLC	OUT	08pm-09pm	2	An. gambiae sl	F	Unfed	1	Parous	7	9	2017
23944	16640	2017-10-06	Nia	HLC	OUT	08pm-09pm	2	An. gambiae sl	F	Unfed	1	Non-parous	6	10	2017
26171	17946	2017-11-10	Nia	HLC	OUT	08pm-09pm	2	An. gambiae sl	F	Unfed	1	Parous	10	11	2017
2940	3313	2016-11-18	Nia	HLC	OUT	09pm-10pm	3	An. gambiae sl	F	Gravid	1	NA	18	11	2016
10672	4235	2017-03-08	Nia	HLC	OUT	09pm-10pm	3	An. gambiae sl	F	Gravid	1	NA	8	3	2017
16476	6141	2017-06-12	Nia	HLC	OUT	09pm-10pm	3	An. gambiae sl	F	Unfed	1	Non-parous	12	6	2017
16646	6482	2017-06-14	Nia	HLC	OUT	09pm-10pm	3	An. gambiae sl	F	Unfed	1	Parous	14	6	2017
18736	8355	2017-07-13	Nia	HLC	OUT	09pm-10pm	3	An. gambiae sl	F	Unfed	1	Non-parous	13	7	2017
18994	8578	2017-07-16	Nia	HLC	OUT	09pm-10pm	3	An. pharoensis	F	Half-fed	1	NA	16	7	2017
22152	13962	2017-09-07	Nia	HLC	OUT	09pm-10pm	3	An. gambiae sl	F	Fed	2	NA	7	9	2017
22152	13963	2017-09-07	Nia	HLC	OUT	09pm-10pm	3	An. gambiae sl	F	Half-fed	1	NA	7	9	2017
22174	14059	2017-09-07	Nia	HLC	OUT	09pm-10pm	3	An. gambiae sl	F	Unfed	1	NA	7	9	2017
24115	16987	2017-10-09	Nia	HLC	OUT	09pm-10pm	3	An. gambiae sl	F	Fed	1	NA	9	10	2017
2897	3299	2016-11-18	Nia	HLC	OUT	10pm-11pm	4	An. gambiae sl	F	Unfed	1	Parous	18	11	2016
2897	3300	2016-11-18	Nia	HLC	OUT	10pm-11pm	4	An. gambiae sl	F	Gravid	1	NA	18	11	2016
18995	8579	2017-07-16	Nia	HLC	OUT	10pm-11pm	4	An. gambiae sl	F	Unfed	1	Parous	16	7	2017
19987	9627	2017-08-01	Nia	HLC	OUT	10pm-11pm	4	An. gambiae sl	F	Unfed	1	Non-parous	1	8	2017
22005	13558	2017-09-05	Nia	HLC	OUT	10pm-11pm	4	An. gambiae sl	F	Fed	1	NA	5	9	2017
22153	13964	2017-09-07	Nia	HLC	OUT	10pm-11pm	4	An. gambiae sl	F	Unfed	1	NA	7	9	2017
22153	13965	2017-09-07	Nia	HLC	OUT	10pm-11pm	4	An. gambiae sl	F	Unfed	1	Non-parous	7	9	2017
22153	13966	2017-09-07	Nia	HLC	OUT	10pm-11pm	4	An. gambiae sl	F	Unfed	1	Parous	7	9	2017
22153	13967	2017-09-07	Nia	HLC	OUT	10pm-11pm	4	An. gambiae sl	F	Unfed	1	Parous	7	9	2017
22153	13968	2017-09-07	Nia	HLC	OUT	10pm-11pm	4	An. gambiae sl	F	Unfed	1	Non-parous	7	9	2017
22153	13969	2017-09-07	Nia	HLC	OUT	10pm-11pm	4	An. gambiae sl	F	Half-fed	1	NA	7	9	2017
22153	13970	2017-09-07	Nia	HLC	OUT	10pm-11pm	4	An. gambiae sl	F	Gravid	1	NA	7	9	2017
22175	14060	2017-09-07	Nia	HLC	OUT	10pm-11pm	4	An. gambiae sl	F	Unfed	1	Non-parous	7	9	2017
23946	16641	2017-10-06	Nia	HLC	OUT	10pm-11pm	4	An. gambiae sl	F	Unfed	1	Parous	6	10	2017
24116	16988	2017-10-09	Nia	HLC	OUT	10pm-11pm	4	An. gambiae sl	F	Unfed	1	Parous	9	10	2017
2898	3301	2016-11-18	Nia	HLC	OUT	11pm-12am	5	An. gambiae sl	F	Unfed	1	Parous	18	11	2016
16500	6151	2017-06-12	Nia	HLC	OUT	11pm-12am	5	An. gambiae sl	F	Unfed	1	Parous	12	6	2017
16623	6403	2017-06-14	Nia	HLC	OUT	11pm-12am	5	An. gambiae sl	F	Unfed	1	Non-parous	14	6	2017
16626	6404	2017-06-14	Nia	HLC	OUT	11pm-12am	5	An. gambiae sl	F	Unfed	1	Non-parous	14	6	2017
16637	6434	2017-06-14	Nia	HLC	OUT	11pm-12am	5	An. gambiae sl	F	Unfed	1	Non-parous	14	6	2017
16637	6435	2017-06-14	Nia	HLC	OUT	11pm-12am	5	An. gambiae sl	F	Unfed	1	Non-parous	14	6	2017
16648	6483	2017-06-14	Nia	HLC	OUT	11pm-12am	5	An. gambiae sl	F	Unfed	1	Non-parous	14	6	2017
18738	8356	2017-07-13	Nia	HLC	OUT	11pm-12am	5	An. gambiae sl	F	Unfed	1	Non-parous	13	7	2017
18738	8357	2017-07-13	Nia	HLC	OUT	11pm-12am	5	An. gambiae sl	F	Unfed	1	Non-parous	13	7	2017
18782	8380	2017-07-13	Nia	HLC	OUT	11pm-12am	5	An. gambiae sl	F	Unfed	1	Parous	13	7	2017
19966	9610	2017-08-01	Nia	HLC	OUT	11pm-12am	5	An. gambiae sl	F	Fed	1	NA	1	8	2017
19966	9611	2017-08-01	Nia	HLC	OUT	11pm-12am	5	An. gambiae sl	F	Unfed	1	Non-parous	1	8	2017
19966	9612	2017-08-01	Nia	HLC	OUT	11pm-12am	5	An. gambiae sl	F	Unfed	1	Parous	1	8	2017
19966	9613	2017-08-01	Nia	HLC	OUT	11pm-12am	5	An. gambiae sl	F	Unfed	1	Non-parous	1	8	2017
20070	9727	2017-08-03	Nia	HLC	OUT	11pm-12am	5	An. gambiae sl	F	Fed	1	NA	3	8	2017
20092	9758	2017-08-03	Nia	HLC	OUT	11pm-12am	5	An. gambiae sl	F	Unfed	1	Parous	3	8	2017
22006	13559	2017-09-05	Nia	HLC	OUT	11pm-12am	5	An. gambiae sl	F	Unfed	1	Parous	5	9	2017
22006	13560	2017-09-05	Nia	HLC	OUT	11pm-12am	5	An. gambiae sl	F	Unfed	1	Non-parous	5	9	2017
22028	13608	2017-09-05	Nia	HLC	OUT	11pm-12am	5	An. gambiae sl	F	Unfed	1	Parous	5	9	2017
22028	13609	2017-09-05	Nia	HLC	OUT	11pm-12am	5	An. gambiae sl	F	Unfed	1	Parous	5	9	2017
22028	13610	2017-09-05	Nia	HLC	OUT	11pm-12am	5	An. gambiae sl	F	Unfed	1	Parous	5	9	2017
22028	13611	2017-09-05	Nia	HLC	OUT	11pm-12am	5	An. gambiae sl	F	Unfed	1	Parous	5	9	2017
22028	13612	2017-09-05	Nia	HLC	OUT	11pm-12am	5	An. gambiae sl	F	Unfed	1	Parous	5	9	2017
22028	13613	2017-09-05	Nia	HLC	OUT	11pm-12am	5	An. gambiae sl	F	Unfed	3	NA	5	9	2017
22028	13614	2017-09-05	Nia	HLC	OUT	11pm-12am	5	An. gambiae sl	F	Half-fed	1	NA	5	9	2017
22154	13971	2017-09-07	Nia	HLC	OUT	11pm-12am	5	An. gambiae sl	F	Unfed	1	Parous	7	9	2017
22154	13972	2017-09-07	Nia	HLC	OUT	11pm-12am	5	An. gambiae sl	F	Unfed	1	Parous	7	9	2017
22154	13973	2017-09-07	Nia	HLC	OUT	11pm-12am	5	An. gambiae sl	F	Unfed	1	Non-parous	7	9	2017
22176	14061	2017-09-07	Nia	HLC	OUT	11pm-12am	5	An. gambiae sl	F	Unfed	1	Parous	7	9	2017
22176	14062	2017-09-07	Nia	HLC	OUT	11pm-12am	5	An. gambiae sl	F	Unfed	1	Parous	7	9	2017
22176	14063	2017-09-07	Nia	HLC	OUT	11pm-12am	5	An. gambiae sl	F	Unfed	1	Parous	7	9	2017
23969	16656	2017-10-06	Nia	HLC	OUT	11pm-12am	5	An. gambiae sl	F	Unfed	1	Parous	6	10	2017
23969	16657	2017-10-06	Nia	HLC	OUT	11pm-12am	5	An. gambiae sl	F	Unfed	1	Non-parous	6	10	2017
23969	16658	2017-10-06	Nia	HLC	OUT	11pm-12am	5	An. gambiae sl	F	Unfed	1	Parous	6	10	2017
23969	16659	2017-10-06	Nia	HLC	OUT	11pm-12am	5	An. gambiae sl	F	Unfed	1	Parous	6	10	2017
1097	2072	2016-10-25	Nia	HLC	OUT	12am-01am	6	An. gambiae sl	F	Unfed	1	Parous	25	10	2016
1141	2082	2016-10-25	Nia	HLC	OUT	12am-01am	6	An. gambiae sl	F	Unfed	1	Parous	25	10	2016
8179	3988	2017-02-06	Nia	HLC	OUT	12am-01am	6	An. pharoensis	F	Unfed	1	NA	6	2	2017
16627	6405	2017-06-14	Nia	HLC	OUT	12am-01am	6	An. gambiae sl	F	Gravid	1	NA	14	6	2017
16638	6436	2017-06-14	Nia	HLC	OUT	12am-01am	6	An. gambiae sl	F	Half-fed	4	NA	14	6	2017
16638	6437	2017-06-14	Nia	HLC	OUT	12am-01am	6	An. gambiae sl	F	Unfed	3	NA	14	6	2017
16638	6438	2017-06-14	Nia	HLC	OUT	12am-01am	6	An. gambiae sl	F	Unfed	1	Non-parous	14	6	2017
16638	6439	2017-06-14	Nia	HLC	OUT	12am-01am	6	An. gambiae sl	F	Unfed	1	Parous	14	6	2017
16638	6440	2017-06-14	Nia	HLC	OUT	12am-01am	6	An. gambiae sl	F	Unfed	1	Non-parous	14	6	2017
16638	6441	2017-06-14	Nia	HLC	OUT	12am-01am	6	An. gambiae sl	F	Unfed	1	Non-parous	14	6	2017
16638	6442	2017-06-14	Nia	HLC	OUT	12am-01am	6	An. gambiae sl	F	Unfed	1	Non-parous	14	6	2017
16649	6484	2017-06-14	Nia	HLC	OUT	12am-01am	6	An. gambiae sl	F	Half-fed	3	NA	14	6	2017
16649	6485	2017-06-14	Nia	HLC	OUT	12am-01am	6	An. gambiae sl	F	Gravid	1	NA	14	6	2017
16649	6486	2017-06-14	Nia	HLC	OUT	12am-01am	6	An. gambiae sl	F	Unfed	1	NA	14	6	2017
16649	6487	2017-06-14	Nia	HLC	OUT	12am-01am	6	An. gambiae sl	F	Unfed	1	Non-parous	14	6	2017
16649	6488	2017-06-14	Nia	HLC	OUT	12am-01am	6	An. gambiae sl	F	Unfed	1	Non-parous	14	6	2017
16649	6489	2017-06-14	Nia	HLC	OUT	12am-01am	6	An. gambiae sl	F	Unfed	1	Non-parous	14	6	2017
16649	6490	2017-06-14	Nia	HLC	OUT	12am-01am	6	An. gambiae sl	F	Unfed	1	Parous	14	6	2017
18739	8358	2017-07-13	Nia	HLC	OUT	12am-01am	6	An. gambiae sl	F	Unfed	1	Parous	13	7	2017
18739	8359	2017-07-13	Nia	HLC	OUT	12am-01am	6	An. gambiae sl	F	Unfed	1	Non-parous	13	7	2017
18783	8381	2017-07-13	Nia	HLC	OUT	12am-01am	6	An. gambiae sl	F	Half-fed	1	NA	13	7	2017
18783	8382	2017-07-13	Nia	HLC	OUT	12am-01am	6	An. gambiae sl	F	Fed	1	NA	13	7	2017
18783	8383	2017-07-13	Nia	HLC	OUT	12am-01am	6	An. gambiae sl	F	Gravid	2	NA	13	7	2017
18783	8384	2017-07-13	Nia	HLC	OUT	12am-01am	6	An. gambiae sl	F	Unfed	1	Parous	13	7	2017
18783	8385	2017-07-13	Nia	HLC	OUT	12am-01am	6	An. gambiae sl	F	Unfed	1	Parous	13	7	2017
18783	8386	2017-07-13	Nia	HLC	OUT	12am-01am	6	An. gambiae sl	F	Unfed	1	Parous	13	7	2017
18783	8387	2017-07-13	Nia	HLC	OUT	12am-01am	6	An. gambiae sl	F	Unfed	1	Parous	13	7	2017
18783	8388	2017-07-13	Nia	HLC	OUT	12am-01am	6	An. gambiae sl	F	Unfed	1	Parous	13	7	2017
18953	8551	2017-07-16	Nia	HLC	OUT	12am-01am	6	An. gambiae sl	F	Gravid	1	NA	16	7	2017
18997	8580	2017-07-16	Nia	HLC	OUT	12am-01am	6	An. gambiae sl	F	Unfed	1	Parous	16	7	2017
18997	8581	2017-07-16	Nia	HLC	OUT	12am-01am	6	An. gambiae sl	F	Unfed	1	Parous	16	7	2017
20071	9728	2017-08-03	Nia	HLC	OUT	12am-01am	6	An. gambiae sl	F	Unfed	1	Parous	3	8	2017
20071	9729	2017-08-03	Nia	HLC	OUT	12am-01am	6	An. gambiae sl	F	Unfed	1	Parous	3	8	2017
20071	9730	2017-08-03	Nia	HLC	OUT	12am-01am	6	An. gambiae sl	F	Unfed	1	Parous	3	8	2017
20071	9731	2017-08-03	Nia	HLC	OUT	12am-01am	6	An. gambiae sl	F	Unfed	1	Parous	3	8	2017
22007	13561	2017-09-05	Nia	HLC	OUT	12am-01am	6	An. gambiae sl	F	Unfed	1	Non-parous	5	9	2017
22007	13562	2017-09-05	Nia	HLC	OUT	12am-01am	6	An. gambiae sl	F	Unfed	1	Parous	5	9	2017
22007	13563	2017-09-05	Nia	HLC	OUT	12am-01am	6	An. gambiae sl	F	Unfed	1	Parous	5	9	2017
22007	13564	2017-09-05	Nia	HLC	OUT	12am-01am	6	An. gambiae sl	F	Unfed	1	Parous	5	9	2017
22007	13565	2017-09-05	Nia	HLC	OUT	12am-01am	6	An. gambiae sl	F	Unfed	1	Parous	5	9	2017
22007	13566	2017-09-05	Nia	HLC	OUT	12am-01am	6	An. gambiae sl	F	Fed	1	NA	5	9	2017
22029	13615	2017-09-05	Nia	HLC	OUT	12am-01am	6	An. gambiae sl	F	Unfed	1	Non-parous	5	9	2017
22155	13974	2017-09-07	Nia	HLC	OUT	12am-01am	6	An. gambiae sl	F	Unfed	1	Parous	7	9	2017
22155	13975	2017-09-07	Nia	HLC	OUT	12am-01am	6	An. gambiae sl	F	Unfed	1	Parous	7	9	2017
22155	13976	2017-09-07	Nia	HLC	OUT	12am-01am	6	An. gambiae sl	F	Unfed	1	Parous	7	9	2017
22177	14064	2017-09-07	Nia	HLC	OUT	12am-01am	6	An. gambiae sl	F	Unfed	1	Parous	7	9	2017
22177	14065	2017-09-07	Nia	HLC	OUT	12am-01am	6	An. gambiae sl	F	Unfed	1	Non-parous	7	9	2017
22177	14066	2017-09-07	Nia	HLC	OUT	12am-01am	6	An. gambiae sl	F	Unfed	1	Non-parous	7	9	2017
22177	14067	2017-09-07	Nia	HLC	OUT	12am-01am	6	An. gambiae sl	F	Unfed	1	Non-parous	7	9	2017
22177	14068	2017-09-07	Nia	HLC	OUT	12am-01am	6	An. gambiae sl	F	Unfed	1	Parous	7	9	2017
22177	14069	2017-09-07	Nia	HLC	OUT	12am-01am	6	An. gambiae sl	F	Unfed	1	NA	7	9	2017
22177	14070	2017-09-07	Nia	HLC	OUT	12am-01am	6	An. gambiae sl	F	Half-fed	3	NA	7	9	2017
23970	16660	2017-10-06	Nia	HLC	OUT	12am-01am	6	An. gambiae sl	F	Unfed	1	Parous	6	10	2017
23970	16661	2017-10-06	Nia	HLC	OUT	12am-01am	6	An. gambiae sl	F	Unfed	1	Parous	6	10	2017
1098	2073	2016-10-25	Nia	HLC	OUT	01am-02am	7	An. gambiae sl	F	Semi-Gravid	1	NA	25	10	2016
1098	2074	2016-10-25	Nia	HLC	OUT	01am-02am	7	An. gambiae sl	F	Unfed	1	Parous	25	10	2016
1142	2083	2016-10-25	Nia	HLC	OUT	01am-02am	7	An. gambiae sl	F	Unfed	1	Parous	25	10	2016
2900	3302	2016-11-18	Nia	HLC	OUT	01am-02am	7	An. gambiae sl	F	Unfed	1	Parous	18	11	2016
8246	3989	2017-02-06	Nia	HLC	OUT	01am-02am	7	An. pharoensis	F	Unfed	1	NA	6	2	2017
16480	6142	2017-06-12	Nia	HLC	OUT	01am-02am	7	An. gambiae sl	F	Fed	1	NA	12	6	2017
16502	6152	2017-06-12	Nia	HLC	OUT	01am-02am	7	An. gambiae sl	F	Unfed	1	Parous	12	6	2017
16502	6153	2017-06-12	Nia	HLC	OUT	01am-02am	7	An. gambiae sl	F	Unfed	1	Non-parous	12	6	2017
16628	6406	2017-06-14	Nia	HLC	OUT	01am-02am	7	An. gambiae sl	F	Semi-Gravid/Gravid	3	NA	14	6	2017
16628	6407	2017-06-14	Nia	HLC	OUT	01am-02am	7	An. gambiae sl	F	Half-fed	3	NA	14	6	2017
16628	6408	2017-06-14	Nia	HLC	OUT	01am-02am	7	An. gambiae sl	F	Unfed	8	NA	14	6	2017
16628	6409	2017-06-14	Nia	HLC	OUT	01am-02am	7	An. gambiae sl	F	Unfed	1	Non-parous	14	6	2017
16628	6410	2017-06-14	Nia	HLC	OUT	01am-02am	7	An. gambiae sl	F	Unfed	1	Non-parous	14	6	2017
16628	6411	2017-06-14	Nia	HLC	OUT	01am-02am	7	An. gambiae sl	F	Unfed	1	Non-parous	14	6	2017
16628	6412	2017-06-14	Nia	HLC	OUT	01am-02am	7	An. gambiae sl	F	Unfed	1	Non-parous	14	6	2017
16628	6413	2017-06-14	Nia	HLC	OUT	01am-02am	7	An. gambiae sl	F	Unfed	1	Parous	14	6	2017
16639	6443	2017-06-14	Nia	HLC	OUT	01am-02am	7	An. gambiae sl	F	Gravid	2	NA	14	6	2017
16639	6444	2017-06-14	Nia	HLC	OUT	01am-02am	7	An. gambiae sl	F	Half-fed	8	NA	14	6	2017
16639	6445	2017-06-14	Nia	HLC	OUT	01am-02am	7	An. gambiae sl	F	Unfed	5	NA	14	6	2017
16639	6446	2017-06-14	Nia	HLC	OUT	01am-02am	7	An. gambiae sl	F	Unfed	1	Parous	14	6	2017
16639	6447	2017-06-14	Nia	HLC	OUT	01am-02am	7	An. gambiae sl	F	Unfed	1	Non-parous	14	6	2017
16639	6448	2017-06-14	Nia	HLC	OUT	01am-02am	7	An. gambiae sl	F	Unfed	1	Non-parous	14	6	2017
16639	6449	2017-06-14	Nia	HLC	OUT	01am-02am	7	An. gambiae sl	F	Unfed	1	Non-parous	14	6	2017
16639	6450	2017-06-14	Nia	HLC	OUT	01am-02am	7	An. gambiae sl	F	Unfed	1	Non-parous	14	6	2017
16650	6491	2017-06-14	Nia	HLC	OUT	01am-02am	7	An. gambiae sl	F	Gravid	1	NA	14	6	2017
16650	6492	2017-06-14	Nia	HLC	OUT	01am-02am	7	An. gambiae sl	F	Fed	1	NA	14	6	2017
16650	6493	2017-06-14	Nia	HLC	OUT	01am-02am	7	An. gambiae sl	F	Unfed	3	NA	14	6	2017
16650	6494	2017-06-14	Nia	HLC	OUT	01am-02am	7	An. gambiae sl	F	Unfed	1	Non-parous	14	6	2017
16650	6495	2017-06-14	Nia	HLC	OUT	01am-02am	7	An. gambiae sl	F	Unfed	1	Non-parous	14	6	2017
16650	6496	2017-06-14	Nia	HLC	OUT	01am-02am	7	An. gambiae sl	F	Unfed	1	Non-parous	14	6	2017
16650	6497	2017-06-14	Nia	HLC	OUT	01am-02am	7	An. gambiae sl	F	Unfed	1	Non-parous	14	6	2017
16650	6498	2017-06-14	Nia	HLC	OUT	01am-02am	7	An. gambiae sl	F	Unfed	1	Non-parous	14	6	2017
18784	8389	2017-07-13	Nia	HLC	OUT	01am-02am	7	An. gambiae sl	F	Fed	2	NA	13	7	2017
18784	8390	2017-07-13	Nia	HLC	OUT	01am-02am	7	An. gambiae sl	F	Unfed	1	Non-parous	13	7	2017
18954	8552	2017-07-16	Nia	HLC	OUT	01am-02am	7	An. gambiae sl	F	Unfed	1	Parous	16	7	2017
18954	8553	2017-07-16	Nia	HLC	OUT	01am-02am	7	An. gambiae sl	F	Unfed	1	Parous	16	7	2017
18954	8554	2017-07-16	Nia	HLC	OUT	01am-02am	7	An. gambiae sl	F	Unfed	1	Parous	16	7	2017
18998	8582	2017-07-16	Nia	HLC	OUT	01am-02am	7	An. gambiae sl	F	Gravid	1	NA	16	7	2017
18998	8583	2017-07-16	Nia	HLC	OUT	01am-02am	7	An. gambiae sl	F	Half-fed	1	Parous	16	7	2017
20072	9732	2017-08-03	Nia	HLC	OUT	01am-02am	7	An. gambiae sl	F	Unfed	1	Parous	3	8	2017
20094	9759	2017-08-03	Nia	HLC	OUT	01am-02am	7	An. gambiae sl	F	Fed	2	NA	3	8	2017
22030	13616	2017-09-05	Nia	HLC	OUT	01am-02am	7	An. gambiae sl	F	Gravid	2	NA	5	9	2017
22156	13977	2017-09-07	Nia	HLC	OUT	01am-02am	7	An. gambiae sl	F	Unfed	1	Non-parous	7	9	2017
22156	13978	2017-09-07	Nia	HLC	OUT	01am-02am	7	An. gambiae sl	F	Unfed	1	Parous	7	9	2017
22156	13979	2017-09-07	Nia	HLC	OUT	01am-02am	7	An. gambiae sl	F	Unfed	1	Non-parous	7	9	2017
22156	13980	2017-09-07	Nia	HLC	OUT	01am-02am	7	An. gambiae sl	F	Unfed	1	Parous	7	9	2017
22156	13981	2017-09-07	Nia	HLC	OUT	01am-02am	7	An. gambiae sl	F	Unfed	1	Non-parous	7	9	2017
22156	13982	2017-09-07	Nia	HLC	OUT	01am-02am	7	An. gambiae sl	F	Unfed	11	NA	7	9	2017
22156	13983	2017-09-07	Nia	HLC	OUT	01am-02am	7	An. gambiae sl	F	Gravid	1	NA	7	9	2017
22178	14071	2017-09-07	Nia	HLC	OUT	01am-02am	7	An. gambiae sl	F	Unfed	1	Parous	7	9	2017
22178	14072	2017-09-07	Nia	HLC	OUT	01am-02am	7	An. gambiae sl	F	Fed	1	NA	7	9	2017
23949	16642	2017-10-06	Nia	HLC	OUT	01am-02am	7	An. gambiae sl	F	Half-fed	1	Parous	6	10	2017
23971	16662	2017-10-06	Nia	HLC	OUT	01am-02am	7	An. gambiae sl	F	Unfed	1	Non-parous	6	10	2017
23971	16663	2017-10-06	Nia	HLC	OUT	01am-02am	7	An. gambiae sl	F	Fed	1	NA	6	10	2017
24119	16989	2017-10-09	Nia	HLC	OUT	01am-02am	7	An. gambiae sl	F	Unfed	1	Parous	9	10	2017
24119	16990	2017-10-09	Nia	HLC	OUT	01am-02am	7	An. gambiae sl	F	Unfed	1	Parous	9	10	2017
24119	16991	2017-10-09	Nia	HLC	OUT	01am-02am	7	An. gambiae sl	F	Unfed	1	Parous	9	10	2017
24119	16992	2017-10-09	Nia	HLC	OUT	01am-02am	7	An. gambiae sl	F	Unfed	1	Parous	9	10	2017
2901	3303	2016-11-18	Nia	HLC	OUT	02am-03am	8	An. gambiae sl	F	Half-fed	1	Parous	18	11	2016
2945	3314	2016-11-18	Nia	HLC	OUT	02am-03am	8	An. gambiae sl	F	Unfed	1	Parous	18	11	2016
2945	3415	2016-11-18	Nia	HLC	OUT	02am-03am	8	An. gambiae sl	F	Fed	1	NA	18	11	2016
3063	3326	2016-11-20	Nia	HLC	OUT	02am-03am	8	An. gambiae sl	F	Half-fed	1	Non-parous	20	11	2016
3063	3327	2016-11-20	Nia	HLC	OUT	02am-03am	8	An. gambiae sl	F	Unfed	1	Parous	20	11	2016
16629	6414	2017-06-14	Nia	HLC	OUT	02am-03am	8	An. gambiae sl	F	Gravid	1	NA	14	6	2017
16629	6415	2017-06-14	Nia	HLC	OUT	02am-03am	8	An. gambiae sl	F	Unfed	1	Parous	14	6	2017
16629	6416	2017-06-14	Nia	HLC	OUT	02am-03am	8	An. gambiae sl	F	Unfed	1	Parous	14	6	2017
16629	6417	2017-06-14	Nia	HLC	OUT	02am-03am	8	An. gambiae sl	F	Unfed	1	Parous	14	6	2017
16652	6506	2017-06-14	Nia	HLC	OUT	02am-03am	8	An. gambiae sl	F	Unfed	5	NA	14	6	2017
16651	6507	2017-06-14	Nia	HLC	OUT	02am-03am	8	An. gambiae sl	F	Unfed	3	NA	14	6	2017
16651	6508	2017-06-14	Nia	HLC	OUT	02am-03am	8	An. gambiae sl	F	Half-fed	4	NA	14	6	2017
16651	6509	2017-06-14	Nia	HLC	OUT	02am-03am	8	An. gambiae sl	F	Fed	1	NA	14	6	2017
16651	6510	2017-06-14	Nia	HLC	OUT	02am-03am	8	An. gambiae sl	F	Gravid	2	NA	14	6	2017
16651	6511	2017-06-14	Nia	HLC	OUT	02am-03am	8	An. gambiae sl	F	Unfed	1	Parous	14	6	2017
16651	6512	2017-06-14	Nia	HLC	OUT	02am-03am	8	An. gambiae sl	F	Unfed	1	Non-parous	14	6	2017
16651	6513	2017-06-14	Nia	HLC	OUT	02am-03am	8	An. gambiae sl	F	Unfed	1	Parous	14	6	2017
16651	6514	2017-06-14	Nia	HLC	OUT	02am-03am	8	An. gambiae sl	F	Unfed	1	Parous	14	6	2017
16651	6515	2017-06-14	Nia	HLC	OUT	02am-03am	8	An. gambiae sl	F	Unfed	1	Non-parous	14	6	2017
18785	8391	2017-07-13	Nia	HLC	OUT	02am-03am	8	An. gambiae sl	F	Unfed	1	Parous	13	7	2017
18785	8392	2017-07-13	Nia	HLC	OUT	02am-03am	8	An. gambiae sl	F	Unfed	1	Non-parous	13	7	2017
18785	8393	2017-07-13	Nia	HLC	OUT	02am-03am	8	An. gambiae sl	F	Unfed	1	Non-parous	13	7	2017
18955	8555	2017-07-16	Nia	HLC	OUT	02am-03am	8	An. gambiae sl	F	Gravid	3	NA	16	7	2017
18955	8556	2017-07-16	Nia	HLC	OUT	02am-03am	8	An. gambiae sl	F	Fed	2	NA	16	7	2017
18955	8557	2017-07-16	Nia	HLC	OUT	02am-03am	8	An. gambiae sl	F	Unfed	1	Parous	16	7	2017
20073	9733	2017-08-03	Nia	HLC	OUT	02am-03am	8	An. gambiae sl	F	Fed	7	NA	3	8	2017
20073	9734	2017-08-03	Nia	HLC	OUT	02am-03am	8	An. gambiae sl	F	Unfed	1	NA	3	8	2017
20073	9735	2017-08-03	Nia	HLC	OUT	02am-03am	8	An. gambiae sl	F	Semi-Gravid	1	NA	3	8	2017
20073	9736	2017-08-03	Nia	HLC	OUT	02am-03am	8	An. gambiae sl	F	Unfed	1	Parous	3	8	2017
20073	9737	2017-08-03	Nia	HLC	OUT	02am-03am	8	An. gambiae sl	F	Unfed	1	Parous	3	8	2017
20073	9738	2017-08-03	Nia	HLC	OUT	02am-03am	8	An. gambiae sl	F	Unfed	1	Parous	3	8	2017
20073	9739	2017-08-03	Nia	HLC	OUT	02am-03am	8	An. gambiae sl	F	Unfed	1	Parous	3	8	2017
20073	9740	2017-08-03	Nia	HLC	OUT	02am-03am	8	An. gambiae sl	F	Unfed	1	Parous	3	8	2017
22009	13567	2017-09-05	Nia	HLC	OUT	02am-03am	8	An. gambiae sl	F	Unfed	1	Non-parous	5	9	2017
22009	13568	2017-09-05	Nia	HLC	OUT	02am-03am	8	An. gambiae sl	F	Unfed	1	Parous	5	9	2017
22009	13569	2017-09-05	Nia	HLC	OUT	02am-03am	8	An. gambiae sl	F	Unfed	1	Non-parous	5	9	2017
22009	13570	2017-09-05	Nia	HLC	OUT	02am-03am	8	An. gambiae sl	F	Unfed	1	Parous	5	9	2017
22009	13571	2017-09-05	Nia	HLC	OUT	02am-03am	8	An. gambiae sl	F	Gravid	1	NA	5	9	2017
22009	13572	2017-09-05	Nia	HLC	OUT	02am-03am	8	An. gambiae sl	F	Fed	2	NA	5	9	2017
22031	13617	2017-09-05	Nia	HLC	OUT	02am-03am	8	An. gambiae sl	F	Unfed	1	NA	5	9	2017
22157	13984	2017-09-07	Nia	HLC	OUT	02am-03am	8	An. gambiae sl	F	Unfed	1	Parous	7	9	2017
22157	13985	2017-09-07	Nia	HLC	OUT	02am-03am	8	An. gambiae sl	F	Unfed	1	Parous	7	9	2017
22157	13986	2017-09-07	Nia	HLC	OUT	02am-03am	8	An. gambiae sl	F	Unfed	1	Parous	7	9	2017
22157	13987	2017-09-07	Nia	HLC	OUT	02am-03am	8	An. gambiae sl	F	Unfed	1	Parous	7	9	2017
22157	13988	2017-09-07	Nia	HLC	OUT	02am-03am	8	An. gambiae sl	F	Unfed	1	Parous	7	9	2017
22157	13989	2017-09-07	Nia	HLC	OUT	02am-03am	8	An. gambiae sl	F	Unfed	4	NA	7	9	2017
22157	13990	2017-09-07	Nia	HLC	OUT	02am-03am	8	An. gambiae sl	F	Fed	1	NA	7	9	2017
22157	13991	2017-09-07	Nia	HLC	OUT	02am-03am	8	An. gambiae sl	F	Gravid	1	NA	7	9	2017
22158	13992	2017-09-07	Nia	HLC	OUT	02am-03am	8	An. gambiae sl	F	Unfed	1	Parous	7	9	2017
22179	14073	2017-09-07	Nia	HLC	OUT	02am-03am	8	An. gambiae sl	F	Unfed	1	Parous	7	9	2017
22179	14074	2017-09-07	Nia	HLC	OUT	02am-03am	8	An. gambiae sl	F	Unfed	1	Parous	7	9	2017
22179	14075	2017-09-07	Nia	HLC	OUT	02am-03am	8	An. gambiae sl	F	Unfed	1	Parous	7	9	2017
22179	14076	2017-09-07	Nia	HLC	OUT	02am-03am	8	An. gambiae sl	F	Unfed	1	Parous	7	9	2017
22179	14077	2017-09-07	Nia	HLC	OUT	02am-03am	8	An. gambiae sl	F	Unfed	1	Parous	7	9	2017
22179	14078	2017-09-07	Nia	HLC	OUT	02am-03am	8	An. gambiae sl	F	Unfed	4	NA	7	9	2017
22179	14079	2017-09-07	Nia	HLC	OUT	02am-03am	8	An. gambiae sl	F	Fed	2	NA	7	9	2017
22179	14080	2017-09-07	Nia	HLC	OUT	02am-03am	8	An. gambiae sl	F	Gravid	1	NA	7	9	2017
23972	16664	2017-10-06	Nia	HLC	OUT	02am-03am	8	An. gambiae sl	F	Unfed	1	Parous	6	10	2017
23972	16665	2017-10-06	Nia	HLC	OUT	02am-03am	8	An. gambiae sl	F	Unfed	1	Parous	6	10	2017
1100	2075	2016-10-25	Nia	HLC	OUT	03am-04am	9	An. gambiae sl	F	Unfed	1	Parous	25	10	2016
1100	2076	2016-10-25	Nia	HLC	OUT	03am-04am	9	An. gambiae sl	F	Half-fed	1	Parous	25	10	2016
8248	3990	2017-02-06	Nia	HLC	OUT	03am-04am	9	An. pharoensis	F	Semi-Gravid	1	NA	6	2	2017
16482	6143	2017-06-12	Nia	HLC	OUT	03am-04am	9	An. gambiae sl	F	Fed	1	NA	12	6	2017
16504	6154	2017-06-12	Nia	HLC	OUT	03am-04am	9	An. gambiae sl	F	Unfed	1	Parous	12	6	2017
16504	6155	2017-06-12	Nia	HLC	OUT	03am-04am	9	An. gambiae sl	F	Fed	1	NA	12	6	2017
16504	6156	2017-06-12	Nia	HLC	OUT	03am-04am	9	An. gambiae sl	F	Gravid	1	NA	12	6	2017
16630	6418	2017-06-14	Nia	HLC	OUT	03am-04am	9	An. gambiae sl	F	Half-fed	2	NA	14	6	2017
16630	6419	2017-06-14	Nia	HLC	OUT	03am-04am	9	An. gambiae sl	F	Unfed	4	NA	14	6	2017
16630	6420	2017-06-14	Nia	HLC	OUT	03am-04am	9	An. gambiae sl	F	Unfed	1	Non-parous	14	6	2017
16630	6421	2017-06-14	Nia	HLC	OUT	03am-04am	9	An. gambiae sl	F	Unfed	1	Parous	14	6	2017
16630	6422	2017-06-14	Nia	HLC	OUT	03am-04am	9	An. gambiae sl	F	Unfed	1	Non-parous	14	6	2017
16630	6423	2017-06-14	Nia	HLC	OUT	03am-04am	9	An. gambiae sl	F	Unfed	1	Non-parous	14	6	2017
16630	6424	2017-06-14	Nia	HLC	OUT	03am-04am	9	An. gambiae sl	F	Unfed	1	Parous	14	6	2017
16650	6499	2017-06-14	Nia	HLC	OUT	03am-04am	9	An. gambiae sl	F	Half-fed	3	NA	14	6	2017
16652	6500	2017-06-14	Nia	HLC	OUT	03am-04am	9	An. gambiae sl	F	Gravid	1	NA	14	6	2017
16652	6501	2017-06-14	Nia	HLC	OUT	03am-04am	9	An. gambiae sl	F	Unfed	1	Non-parous	14	6	2017
16652	6502	2017-06-14	Nia	HLC	OUT	03am-04am	9	An. gambiae sl	F	Unfed	1	Non-parous	14	6	2017
16652	6503	2017-06-14	Nia	HLC	OUT	03am-04am	9	An. gambiae sl	F	Unfed	1	Parous	14	6	2017
16652	6504	2017-06-14	Nia	HLC	OUT	03am-04am	9	An. gambiae sl	F	Unfed	1	Non-parous	14	6	2017
16652	6505	2017-06-14	Nia	HLC	OUT	03am-04am	9	An. gambiae sl	F	Unfed	1	Parous	14	6	2017
18786	8394	2017-07-13	Nia	HLC	OUT	03am-04am	9	An. gambiae sl	F	Fed	1	NA	13	7	2017
18956	8558	2017-07-16	Nia	HLC	OUT	03am-04am	9	An. gambiae sl	F	Fed	1	NA	16	7	2017
18956	8559	2017-07-16	Nia	HLC	OUT	03am-04am	9	An. gambiae sl	F	Unfed	1	Non-parous	16	7	2017
20074	9741	2017-08-03	Nia	HLC	OUT	03am-04am	9	An. gambiae sl	F	Gravid	1	NA	3	8	2017
20074	9742	2017-08-03	Nia	HLC	OUT	03am-04am	9	An. gambiae sl	F	Fed	4	NA	3	8	2017
20074	9743	2017-08-03	Nia	HLC	OUT	03am-04am	9	An. gambiae sl	F	Unfed	1	Parous	3	8	2017
20074	9744	2017-08-03	Nia	HLC	OUT	03am-04am	9	An. gambiae sl	F	Unfed	1	Parous	3	8	2017
22010	13573	2017-09-05	Nia	HLC	OUT	03am-04am	9	An. gambiae sl	F	Unfed	1	Parous	5	9	2017
22010	13574	2017-09-05	Nia	HLC	OUT	03am-04am	9	An. gambiae sl	F	Unfed	1	Parous	5	9	2017
22010	13575	2017-09-05	Nia	HLC	OUT	03am-04am	9	An. gambiae sl	F	Unfed	1	Parous	5	9	2017
22010	13576	2017-09-05	Nia	HLC	OUT	03am-04am	9	An. gambiae sl	F	Unfed	1	Parous	5	9	2017
22010	13577	2017-09-05	Nia	HLC	OUT	03am-04am	9	An. gambiae sl	F	Unfed	1	Parous	5	9	2017
22010	13578	2017-09-05	Nia	HLC	OUT	03am-04am	9	An. gambiae sl	F	Gravid	1	NA	5	9	2017
22032	13618	2017-09-05	Nia	HLC	OUT	03am-04am	9	An. gambiae sl	F	Unfed	1	Non-parous	5	9	2017
22158	13993	2017-09-07	Nia	HLC	OUT	03am-04am	9	An. gambiae sl	F	Unfed	1	Parous	7	9	2017
22158	13994	2017-09-07	Nia	HLC	OUT	03am-04am	9	An. gambiae sl	F	Unfed	1	Parous	7	9	2017
22158	13995	2017-09-07	Nia	HLC	OUT	03am-04am	9	An. gambiae sl	F	Unfed	1	Parous	7	9	2017
22158	13996	2017-09-07	Nia	HLC	OUT	03am-04am	9	An. gambiae sl	F	Unfed	1	Parous	7	9	2017
22158	13997	2017-09-07	Nia	HLC	OUT	03am-04am	9	An. gambiae sl	F	Unfed	1	NA	7	9	2017
22158	13998	2017-09-07	Nia	HLC	OUT	03am-04am	9	An. gambiae sl	F	Gravid	2	NA	7	9	2017
22158	13999	2017-09-07	Nia	HLC	OUT	03am-04am	9	An. gambiae sl	F	Half-fed	1	NA	7	9	2017
22180	14081	2017-09-07	Nia	HLC	OUT	03am-04am	9	An. gambiae sl	F	Unfed	1	Parous	7	9	2017
22180	14082	2017-09-07	Nia	HLC	OUT	03am-04am	9	An. gambiae sl	F	Unfed	1	Parous	7	9	2017
22180	14083	2017-09-07	Nia	HLC	OUT	03am-04am	9	An. gambiae sl	F	Unfed	1	Parous	7	9	2017
22180	14084	2017-09-07	Nia	HLC	OUT	03am-04am	9	An. gambiae sl	F	Unfed	1	Parous	7	9	2017
22180	14085	2017-09-07	Nia	HLC	OUT	03am-04am	9	An. gambiae sl	F	Unfed	1	Parous	7	9	2017
22180	14086	2017-09-07	Nia	HLC	OUT	03am-04am	9	An. gambiae sl	F	Unfed	5	NA	7	9	2017
22180	14087	2017-09-07	Nia	HLC	OUT	03am-04am	9	An. gambiae sl	F	Gravid	2	NA	7	9	2017
22180	14088	2017-09-07	Nia	HLC	OUT	03am-04am	9	An. gambiae sl	F	Half-fed	1	NA	7	9	2017
23951	16643	2017-10-06	Nia	HLC	OUT	03am-04am	9	An. gambiae sl	F	Unfed	1	Non-parous	6	10	2017
23951	16644	2017-10-06	Nia	HLC	OUT	03am-04am	9	An. gambiae sl	F	Unfed	1	Parous	6	10	2017
23951	16645	2017-10-06	Nia	HLC	OUT	03am-04am	9	An. gambiae sl	F	Half-fed	1	Parous	6	10	2017
23973	16666	2017-10-06	Nia	HLC	OUT	03am-04am	9	An. gambiae sl	F	Unfed	1	Parous	6	10	2017
23973	16667	2017-10-06	Nia	HLC	OUT	03am-04am	9	An. gambiae sl	F	Unfed	1	Parous	6	10	2017
23973	16668	2017-10-06	Nia	HLC	OUT	03am-04am	9	An. gambiae sl	F	Unfed	1	Parous	6	10	2017
23973	16669	2017-10-06	Nia	HLC	OUT	03am-04am	9	An. gambiae sl	F	Unfed	1	Parous	6	10	2017
24121	16993	2017-10-09	Nia	HLC	OUT	03am-04am	9	An. gambiae sl	F	Fed	2	NA	9	10	2017
1101	2077	2016-10-25	Nia	HLC	OUT	04am-05am	10	An. gambiae sl	F	Unfed	1	Non-parous	25	10	2016
1101	2078	2016-10-25	Nia	HLC	OUT	04am-05am	10	An. gambiae sl	F	Unfed	1	Parous	25	10	2016
1145	2084	2016-10-25	Nia	HLC	OUT	04am-05am	10	An. gambiae sl	F	Unfed	1	NA	25	10	2016
2903	3304	2016-11-18	Nia	HLC	OUT	04am-05am	10	An. gambiae sl	F	Half-fed	1	Parous	18	11	2016
2903	3305	2016-11-18	Nia	HLC	OUT	04am-05am	10	An. gambiae sl	F	Fed	1	NA	18	11	2016
2903	3306	2016-11-18	Nia	HLC	OUT	04am-05am	10	An. gambiae sl	F	Unfed	1	Parous	18	11	2016
16505	6157	2017-06-12	Nia	HLC	OUT	04am-05am	10	An. gambiae sl	F	Unfed	1	Parous	12	6	2017
16505	6158	2017-06-12	Nia	HLC	OUT	04am-05am	10	An. gambiae sl	F	Fed	4	NA	12	6	2017
16631	6425	2017-06-14	Nia	HLC	OUT	04am-05am	10	An. gambiae sl	F	Gravid	1	NA	14	6	2017
16631	6426	2017-06-14	Nia	HLC	OUT	04am-05am	10	An. gambiae sl	F	Unfed	1	Non-parous	14	6	2017
16631	6427	2017-06-14	Nia	HLC	OUT	04am-05am	10	An. gambiae sl	F	Unfed	1	Non-parous	14	6	2017
16631	6428	2017-06-14	Nia	HLC	OUT	04am-05am	10	An. gambiae sl	F	Unfed	1	Non-parous	14	6	2017
16631	6429	2017-06-14	Nia	HLC	OUT	04am-05am	10	An. gambiae sl	F	Unfed	1	Non-parous	14	6	2017
16631	6430	2017-06-14	Nia	HLC	OUT	04am-05am	10	An. gambiae sl	F	Unfed	1	Parous	14	6	2017
16631	6431	2017-06-14	Nia	HLC	OUT	04am-05am	10	An. gambiae sl	F	Unfed	6	NA	14	6	2017
16631	6432	2017-06-14	Nia	HLC	OUT	04am-05am	10	An. gambiae sl	F	Half-fed	3	NA	14	6	2017
16631	6433	2017-06-14	Nia	HLC	OUT	04am-05am	10	An. gambiae sl	F	Fed	4	NA	14	6	2017
16653	6516	2017-06-14	Nia	HLC	OUT	04am-05am	10	An. gambiae sl	F	Fed	1	NA	14	6	2017
16653	6517	2017-06-14	Nia	HLC	OUT	04am-05am	10	An. gambiae sl	F	Half-fed	1	Parous	14	6	2017
18743	8360	2017-07-13	Nia	HLC	OUT	04am-05am	10	An. gambiae sl	F	Unfed	1	Non-parous	13	7	2017
18787	8395	2017-07-13	Nia	HLC	OUT	04am-05am	10	An. gambiae sl	F	Fed	1	NA	13	7	2017
18787	8396	2017-07-13	Nia	HLC	OUT	04am-05am	10	An. gambiae sl	F	Half-fed	1	Non-parous	13	7	2017
18957	8560	2017-07-16	Nia	HLC	OUT	04am-05am	10	An. gambiae sl	F	Gravid	1	NA	16	7	2017
18957	8561	2017-07-16	Nia	HLC	OUT	04am-05am	10	An. gambiae sl	F	Unfed	1	Non-parous	16	7	2017
20075	9745	2017-08-03	Nia	HLC	OUT	04am-05am	10	An. gambiae sl	F	Unfed	1	Non-parous	3	8	2017
20075	9746	2017-08-03	Nia	HLC	OUT	04am-05am	10	An. gambiae sl	F	Fed	3	NA	3	8	2017
22033	13619	2017-09-05	Nia	HLC	OUT	04am-05am	10	An. gambiae sl	F	Unfed	1	Parous	5	9	2017
22033	13620	2017-09-05	Nia	HLC	OUT	04am-05am	10	An. gambiae sl	F	Unfed	1	Parous	5	9	2017
22159	14000	2017-09-07	Nia	HLC	OUT	04am-05am	10	An. gambiae sl	F	Unfed	1	Parous	7	9	2017
22159	14001	2017-09-07	Nia	HLC	OUT	04am-05am	10	An. gambiae sl	F	Unfed	1	Parous	7	9	2017
22159	14002	2017-09-07	Nia	HLC	OUT	04am-05am	10	An. gambiae sl	F	Unfed	1	Parous	7	9	2017
22159	14003	2017-09-07	Nia	HLC	OUT	04am-05am	10	An. gambiae sl	F	Unfed	1	Non-parous	7	9	2017
22159	14004	2017-09-07	Nia	HLC	OUT	04am-05am	10	An. gambiae sl	F	Unfed	1	Parous	7	9	2017
22159	14005	2017-09-07	Nia	HLC	OUT	04am-05am	10	An. gambiae sl	F	Unfed	11	NA	7	9	2017
22159	14006	2017-09-07	Nia	HLC	OUT	04am-05am	10	An. gambiae sl	F	Half-fed	4	NA	7	9	2017
22159	14007	2017-09-07	Nia	HLC	OUT	04am-05am	10	An. gambiae sl	F	Fed	1	NA	7	9	2017
22159	14008	2017-09-07	Nia	HLC	OUT	04am-05am	10	An. gambiae sl	F	Gravid	3	NA	7	9	2017
22181	14089	2017-09-07	Nia	HLC	OUT	04am-05am	10	An. gambiae sl	F	Unfed	1	Parous	7	9	2017
22181	14090	2017-09-07	Nia	HLC	OUT	04am-05am	10	An. gambiae sl	F	Unfed	1	Non-parous	7	9	2017
22181	14091	2017-09-07	Nia	HLC	OUT	04am-05am	10	An. gambiae sl	F	Unfed	1	Parous	7	9	2017
22181	14092	2017-09-07	Nia	HLC	OUT	04am-05am	10	An. gambiae sl	F	Unfed	1	Parous	7	9	2017
22181	14093	2017-09-07	Nia	HLC	OUT	04am-05am	10	An. gambiae sl	F	Unfed	1	Parous	7	9	2017
22181	14094	2017-09-07	Nia	HLC	OUT	04am-05am	10	An. gambiae sl	F	Unfed	5	NA	7	9	2017
22181	14095	2017-09-07	Nia	HLC	OUT	04am-05am	10	An. gambiae sl	F	Gravid	3	NA	7	9	2017
22181	14096	2017-09-07	Nia	HLC	OUT	04am-05am	10	An. gambiae sl	F	Fed	3	NA	7	9	2017
23952	16646	2017-10-06	Nia	HLC	OUT	04am-05am	10	An. gambiae sl	F	Unfed	1	Parous	6	10	2017
23952	16647	2017-10-06	Nia	HLC	OUT	04am-05am	10	An. gambiae sl	F	Unfed	1	Parous	6	10	2017
23952	16648	2017-10-06	Nia	HLC	OUT	04am-05am	10	An. gambiae sl	F	Unfed	1	Parous	6	10	2017
23952	16649	2017-10-06	Nia	HLC	OUT	04am-05am	10	An. gambiae sl	F	Fed	6	NA	6	10	2017
23974	16670	2017-10-06	Nia	HLC	OUT	04am-05am	10	An. gambiae sl	F	Unfed	1	Parous	6	10	2017
24122	16994	2017-10-09	Nia	HLC	OUT	04am-05am	10	An. gambiae sl	F	Unfed	1	Parous	9	10	2017
24122	16995	2017-10-09	Nia	HLC	OUT	04am-05am	10	An. gambiae sl	F	Fed	1	NA	9	10	2017
3022	3322	2016-11-20	Nia	HLC	OUT	05am-06am	11	An. gambiae sl	F	Fed	1	NA	20	11	2016
16484	6144	2017-06-12	Nia	HLC	OUT	05am-06am	11	An. gambiae sl	F	Fed	1	NA	12	6	2017
16654	6518	2017-06-14	Nia	HLC	OUT	05am-06am	11	An. gambiae sl	F	Fed	1	NA	14	6	2017
18788	8397	2017-07-13	Nia	HLC	OUT	05am-06am	11	An. gambiae sl	F	Fed	1	NA	13	7	2017
18958	8562	2017-07-16	Nia	HLC	OUT	05am-06am	11	An. gambiae sl	F	Fed	1	NA	16	7	2017
20076	9747	2017-08-03	Nia	HLC	OUT	05am-06am	11	An. gambiae sl	F	Fed	2	NA	3	8	2017
20076	9748	2017-08-03	Nia	HLC	OUT	05am-06am	11	An. gambiae sl	F	Half-fed	1	Non-parous	3	8	2017
20076	9749	2017-08-03	Nia	HLC	OUT	05am-06am	11	An. gambiae sl	F	Unfed	1	Parous	3	8	2017
20098	9760	2017-08-03	Nia	HLC	OUT	05am-06am	11	An. gambiae sl	F	Half-fed	1	Parous	3	8	2017
20098	9761	2017-08-03	Nia	HLC	OUT	05am-06am	11	An. gambiae sl	F	Unfed	1	Parous	3	8	2017
20098	9762	2017-08-03	Nia	HLC	OUT	05am-06am	11	An. gambiae sl	F	Unfed	1	Parous	3	8	2017
22035	13621	2017-09-05	Nia	HLC	OUT	05am-06am	11	An. gambiae sl	F	Unfed	1	NA	5	9	2017
22159	14009	2017-09-07	Nia	HLC	OUT	05am-06am	11	An. gambiae sl	F	Unfed	1	Non-parous	7	9	2017
22160	14010	2017-09-07	Nia	HLC	OUT	05am-06am	11	An. gambiae sl	F	Unfed	1	Parous	7	9	2017
22160	14011	2017-09-07	Nia	HLC	OUT	05am-06am	11	An. gambiae sl	F	Unfed	1	Parous	7	9	2017
22160	14012	2017-09-07	Nia	HLC	OUT	05am-06am	11	An. gambiae sl	F	Unfed	1	Non-parous	7	9	2017
22160	14013	2017-09-07	Nia	HLC	OUT	05am-06am	11	An. gambiae sl	F	Unfed	1	Parous	7	9	2017
22160	14014	2017-09-07	Nia	HLC	OUT	05am-06am	11	An. gambiae sl	F	Unfed	1	NA	7	9	2017
22160	14015	2017-09-07	Nia	HLC	OUT	05am-06am	11	An. gambiae sl	F	Half-fed	3	NA	7	9	2017
22181	14097	2017-09-07	Nia	HLC	OUT	05am-06am	11	An. gambiae sl	F	Unfed	1	Parous	7	9	2017
23953	16650	2017-10-06	Nia	HLC	OUT	05am-06am	11	An. gambiae sl	F	Fed	1	NA	6	10	2017
24123	16996	2017-10-09	Nia	HLC	OUT	05am-06am	11	An. gambiae sl	F	Half-fed	1	Parous	9	10	2017

## Sheet: Mosquito data Toma outdoors
Row_id	Specimen_ID	Date	Village	Method	Location	Compound	Household	Hour	Species	Repletion status	Number	Parity	Day	Month	Year
34440	18792	2018-04-17	Toma	HLC	OUT	1	1	10pm-11pm	An. gambiae sl	Unfed	1	Parous	17	4	2018
34440	18793	2018-04-17	Toma	HLC	OUT	1	1	10pm-11pm	An. gambiae sl	Unfed	1	Parous	17	4	2018
34440	18794	2018-04-17	Toma	HLC	OUT	1	1	10pm-11pm	An. gambiae sl	Unfed	1	Parous	17	4	2018
34441	18795	2018-04-17	Toma	HLC	OUT	1	1	11pm-12am	An. gambiae sl	Unfed	1	NA	17	4	2018
34442	18796	2018-04-17	Toma	HLC	OUT	1	1	12am-01am	An. gambiae sl	Unfed	1	NA	17	4	2018
34442	18797	2018-04-17	Toma	HLC	OUT	1	1	12am-01am	An. gambiae sl	Gravid	1	NA	17	4	2018
34442	18798	2018-04-17	Toma	HLC	OUT	1	1	12am-01am	An. gambiae sl	Unfed	1	Parous	17	4	2018
34442	18799	2018-04-17	Toma	HLC	OUT	1	1	12am-01am	An. gambiae sl	Unfed	1	Parous	17	4	2018
34445	18800	2018-04-17	Toma	HLC	OUT	1	1	03am-04am	An. gambiae sl	Unfed	1	Parous	17	4	2018
34445	18801	2018-04-17	Toma	HLC	OUT	1	1	03am-04am	An. gambiae sl	Fed	1	NA	17	4	2018
34447	18802	2018-04-17	Toma	HLC	OUT	1	1	05am-06am	An. gambiae sl	Fed	1	NA	17	4	2018
34463	18809	2018-04-17	Toma	HLC	OUT	2	2	11pm-12am	An. gambiae sl	Unfed	1	Parous	17	4	2018
34463	18810	2018-04-17	Toma	HLC	OUT	2	2	11pm-12am	An. gambiae sl	Unfed	1	Parous	17	4	2018
34467	18811	2018-04-17	Toma	HLC	OUT	2	2	03am-04am	An. gambiae sl	Partially-fed	1	Parous	17	4	2018
34468	18812	2018-04-17	Toma	HLC	OUT	2	2	04am-05am	An. gambiae sl	Unfed	1	Parous	17	4	2018
34468	18813	2018-04-17	Toma	HLC	OUT	2	2	04am-05am	An. gambiae sl	Unfed	1	Parous	17	4	2018
34488	18818	2018-04-17	Toma	HLC	OUT	3	3	02am-03am	An. funestus	Unfed	1	NA	17	4	2018
34506	18822	2018-04-17	Toma	HLC	OUT	4	4	10pm-11pm	An. gambiae sl	Gravid	1	NA	17	4	2018
34506	18823	2018-04-17	Toma	HLC	OUT	4	4	10pm-11pm	An. gambiae sl	Unfed	1	Parous	17	4	2018
34508	18824	2018-04-17	Toma	HLC	OUT	4	4	12am-01am	An. gambiae sl	Unfed	2	NA	17	4	2018
34510	18825	2018-04-17	Toma	HLC	OUT	4	4	02am-03am	An. gambiae sl	Fed	1	NA	17	4	2018
34510	18826	2018-04-17	Toma	HLC	OUT	4	4	02am-03am	An. gambiae sl	Unfed	1	Parous	17	4	2018
34527	18830	2018-04-19	Toma	HLC	OUT	1	1	09pm-10pm	An. gambiae sl	Unfed	1	NA	19	4	2018
34534	18831	2018-04-19	Toma	HLC	OUT	1	1	04am-05am	An. gambiae sl	Fed	2	NA	19	4	2018
34618	18835	2018-04-22	Toma	HLC	OUT	1	1	12am-01am	An. pharoensis	Unfed	1	NA	22	4	2018
34638	18837	2018-04-22	Toma	HLC	OUT	2	2	10pm-11pm	An. gambiae sl	Unfed	1	Parous	22	4	2018
34681	18843	2018-04-22	Toma	HLC	OUT	4	4	09pm-10pm	An. gambiae sl	Gravid	1	NA	22	4	2018
34682	18844	2018-04-22	Toma	HLC	OUT	4	4	10pm-11pm	An. gambiae sl	Unfed	1	Parous	22	4	2018
34683	18845	2018-04-22	Toma	HLC	OUT	4	4	11pm-12am	An. gambiae sl	Gravid	1	NA	22	4	2018
34686	18846	2018-04-22	Toma	HLC	OUT	4	4	02am-03am	An. pharoensis	Unfed	3	NA	22	4	2018
38072	23758	2018-09-05	Toma	HLC	OUT	1	1	07pm-08pm	An. gambiae sl	Unfed	1	Non-parous	5	9	2018
38072	23759	2018-09-05	Toma	HLC	OUT	1	1	07pm-08pm	An. gambiae sl	Unfed	1	Non-parous	5	9	2018
38072	23760	2018-09-05	Toma	HLC	OUT	1	1	07pm-08pm	An. gambiae sl	Unfed	1	Parous	5	9	2018
38072	23761	2018-09-05	Toma	HLC	OUT	1	1	07pm-08pm	An. gambiae sl	Unfed	1	Parous	5	9	2018
38072	23762	2018-09-05	Toma	HLC	OUT	1	1	07pm-08pm	An. gambiae sl	Unfed	1	Parous	5	9	2018
38072	23763	2018-09-05	Toma	HLC	OUT	1	1	07pm-08pm	An. gambiae sl	Unfed	4	NA	5	9	2018
38073	23764	2018-09-05	Toma	HLC	OUT	1	1	08pm-09pm	An. gambiae sl	Unfed	1	Parous	5	9	2018
38073	23765	2018-09-05	Toma	HLC	OUT	1	1	08pm-09pm	An. gambiae sl	Unfed	1	Parous	5	9	2018
38073	23766	2018-09-05	Toma	HLC	OUT	1	1	08pm-09pm	An. gambiae sl	Unfed	1	Parous	5	9	2018
38073	23767	2018-09-05	Toma	HLC	OUT	1	1	08pm-09pm	An. gambiae sl	Unfed	1	Parous	5	9	2018
38073	23768	2018-09-05	Toma	HLC	OUT	1	1	08pm-09pm	An. gambiae sl	Unfed	1	Parous	5	9	2018
38073	23769	2018-09-05	Toma	HLC	OUT	1	1	08pm-09pm	An. gambiae sl	Unfed	10	NA	5	9	2018
38073	23770	2018-09-05	Toma	HLC	OUT	1	1	08pm-09pm	An. pharoensis	Unfed	2	NA	5	9	2018
38076	23771	2018-09-05	Toma	HLC	OUT	1	1	11pm-12am	An. gambiae sl	Unfed	1	Parous	5	9	2018
38076	23772	2018-09-05	Toma	HLC	OUT	1	1	11pm-12am	An. gambiae sl	Unfed	1	Non-parous	5	9	2018
38076	23773	2018-09-05	Toma	HLC	OUT	1	1	11pm-12am	An. gambiae sl	Unfed	1	Parous	5	9	2018
38076	23774	2018-09-05	Toma	HLC	OUT	1	1	11pm-12am	An. gambiae sl	Unfed	1	Non-parous	5	9	2018
38076	23775	2018-09-05	Toma	HLC	OUT	1	1	11pm-12am	An. gambiae sl	Unfed	1	Parous	5	9	2018
38076	23776	2018-09-05	Toma	HLC	OUT	1	1	11pm-12am	An. gambiae sl	Unfed	5	NA	5	9	2018
38078	23777	2018-09-05	Toma	HLC	OUT	1	1	01am-02am	An. gambiae sl	Unfed	1	Parous	5	9	2018
38078	23778	2018-09-05	Toma	HLC	OUT	1	1	01am-02am	An. gambiae sl	Unfed	1	Parous	5	9	2018
38078	23779	2018-09-05	Toma	HLC	OUT	1	1	01am-02am	An. gambiae sl	Unfed	1	Parous	5	9	2018
38078	23780	2018-09-05	Toma	HLC	OUT	1	1	01am-02am	An. gambiae sl	Unfed	1	Parous	5	9	2018
38078	23781	2018-09-05	Toma	HLC	OUT	1	1	01am-02am	An. gambiae sl	Unfed	1	Non-parous	5	9	2018
38078	23782	2018-09-05	Toma	HLC	OUT	1	1	01am-02am	An. gambiae sl	Unfed	10	NA	5	9	2018
38078	23783	2018-09-05	Toma	HLC	OUT	1	1	01am-02am	An. gambiae sl	Unfed	10	NA	5	9	2018
38078	23784	2018-09-05	Toma	HLC	OUT	1	1	01am-02am	An. gambiae sl	Unfed	10	NA	5	9	2018
38078	23785	2018-09-05	Toma	HLC	OUT	1	1	01am-02am	An. gambiae sl	Unfed	10	NA	5	9	2018
38078	23786	2018-09-05	Toma	HLC	OUT	1	1	01am-02am	An. gambiae sl	Unfed	10	NA	5	9	2018
38078	23787	2018-09-05	Toma	HLC	OUT	1	1	01am-02am	An. gambiae sl	Unfed	10	NA	5	9	2018
38078	23788	2018-09-05	Toma	HLC	OUT	1	1	01am-02am	An. gambiae sl	Unfed	10	NA	5	9	2018
38080	23789	2018-09-05	Toma	HLC	OUT	1	1	03am-04am	An. gambiae sl	Unfed	1	Parous	5	9	2018
38080	23790	2018-09-05	Toma	HLC	OUT	1	1	03am-04am	An. gambiae sl	Unfed	1	Parous	5	9	2018
38080	23791	2018-09-05	Toma	HLC	OUT	1	1	03am-04am	An. gambiae sl	Unfed	1	Parous	5	9	2018
38080	23792	2018-09-05	Toma	HLC	OUT	1	1	03am-04am	An. gambiae sl	Unfed	1	Parous	5	9	2018
38080	23793	2018-09-05	Toma	HLC	OUT	1	1	03am-04am	An. gambiae sl	Unfed	1	Non-parous	5	9	2018
38080	23794	2018-09-05	Toma	HLC	OUT	1	1	03am-04am	An. gambiae sl	Unfed	10	NA	5	9	2018
38080	23795	2018-09-05	Toma	HLC	OUT	1	1	03am-04am	An. gambiae sl	Unfed	10	NA	5	9	2018
38080	23796	2018-09-05	Toma	HLC	OUT	1	1	03am-04am	An. gambiae sl	Unfed	10	NA	5	9	2018
38080	23797	2018-09-05	Toma	HLC	OUT	1	1	03am-04am	An. gambiae sl	Unfed	10	NA	5	9	2018
38080	23798	2018-09-05	Toma	HLC	OUT	1	1	03am-04am	An. gambiae sl	Unfed	8	NA	5	9	2018
38080	23799	2018-09-05	Toma	HLC	OUT	1	1	03am-04am	An. gambiae sl	Fed	1	NA	5	9	2018
38080	23800	2018-09-05	Toma	HLC	OUT	1	1	03am-04am	An. gambiae sl	Gravid	1	NA	5	9	2018
38081	23801	2018-09-05	Toma	HLC	OUT	1	1	04am-05am	An. gambiae sl	Unfed	1	Parous	5	9	2018
38081	23802	2018-09-05	Toma	HLC	OUT	1	1	04am-05am	An. gambiae sl	Unfed	1	Parous	5	9	2018
38081	23803	2018-09-05	Toma	HLC	OUT	1	1	04am-05am	An. gambiae sl	Unfed	1	Parous	5	9	2018
38081	23804	2018-09-05	Toma	HLC	OUT	1	1	04am-05am	An. gambiae sl	Unfed	1	Parous	5	9	2018
38081	23805	2018-09-05	Toma	HLC	OUT	1	1	04am-05am	An. gambiae sl	Unfed	1	Parous	5	9	2018
38081	23806	2018-09-05	Toma	HLC	OUT	1	1	04am-05am	An. gambiae sl	Unfed	4	NA	5	9	2018
38081	23807	2018-09-05	Toma	HLC	OUT	1	1	04am-05am	An. gambiae sl	Partially-fed	1	NA	5	9	2018
38081	23808	2018-09-05	Toma	HLC	OUT	1	1	04am-05am	An. gambiae sl	Gravid	1	NA	5	9	2018
38082	23809	2018-09-05	Toma	HLC	OUT	1	1	05am-06am	An. gambiae sl	Unfed	1	Parous	5	9	2018
38082	23810	2018-09-05	Toma	HLC	OUT	1	1	05am-06am	An. gambiae sl	Unfed	1	Parous	5	9	2018
38082	23811	2018-09-05	Toma	HLC	OUT	1	1	05am-06am	An. gambiae sl	Unfed	1	Non-parous	5	9	2018
38082	23812	2018-09-05	Toma	HLC	OUT	1	1	05am-06am	An. gambiae sl	Unfed	1	Parous	5	9	2018
38082	23813	2018-09-05	Toma	HLC	OUT	1	1	05am-06am	An. gambiae sl	Unfed	1	Non-parous	5	9	2018
38094	23862	2018-09-05	Toma	HLC	OUT	2	2	07pm-08pm	An. gambiae sl	Partially-fed	1	Parous	5	9	2018
38095	23863	2018-09-05	Toma	HLC	OUT	2	2	08pm-09pm	An. gambiae sl	Unfed	1	Parous	5	9	2018
38095	23864	2018-09-05	Toma	HLC	OUT	2	2	08pm-09pm	An. gambiae sl	Unfed	1	Parous	5	9	2018
38095	23865	2018-09-05	Toma	HLC	OUT	2	2	08pm-09pm	An. gambiae sl	Unfed	1	Parous	5	9	2018
38095	23866	2018-09-05	Toma	HLC	OUT	2	2	08pm-09pm	An. gambiae sl	Unfed	1	Parous	5	9	2018
38095	23867	2018-09-05	Toma	HLC	OUT	2	2	08pm-09pm	An. gambiae sl	Unfed	1	Parous	5	9	2018
38096	23868	2018-09-05	Toma	HLC	OUT	2	2	09pm-10pm	An. gambiae sl	Unfed	1	Parous	5	9	2018
38096	23869	2018-09-05	Toma	HLC	OUT	2	2	09pm-10pm	An. gambiae sl	Unfed	1	Parous	5	9	2018
38096	23870	2018-09-05	Toma	HLC	OUT	2	2	09pm-10pm	An. gambiae sl	Unfed	1	Parous	5	9	2018
38096	23871	2018-09-05	Toma	HLC	OUT	2	2	09pm-10pm	An. gambiae sl	Unfed	1	Parous	5	9	2018
38096	23872	2018-09-05	Toma	HLC	OUT	2	2	09pm-10pm	An. pharoensis	Unfed	2	NA	5	9	2018
38098	23873	2018-09-05	Toma	HLC	OUT	2	2	11pm-12am	An. gambiae sl	Unfed	1	Parous	5	9	2018
38098	23874	2018-09-05	Toma	HLC	OUT	2	2	11pm-12am	An. gambiae sl	Unfed	1	Parous	5	9	2018
38098	23875	2018-09-05	Toma	HLC	OUT	2	2	11pm-12am	An. gambiae sl	Unfed	1	Non-parous	5	9	2018
38098	23876	2018-09-05	Toma	HLC	OUT	2	2	11pm-12am	An. gambiae sl	Unfed	1	Parous	5	9	2018
38098	23877	2018-09-05	Toma	HLC	OUT	2	2	11pm-12am	An. gambiae sl	Unfed	1	Parous	5	9	2018
38098	23878	2018-09-05	Toma	HLC	OUT	2	2	11pm-12am	An. gambiae sl	Unfed	5	NA	5	9	2018
38100	23879	2018-09-05	Toma	HLC	OUT	2	2	01am-02am	An. gambiae sl	Unfed	1	Non-parous	5	9	2018
38100	23880	2018-09-05	Toma	HLC	OUT	2	2	01am-02am	An. gambiae sl	Unfed	1	Parous	5	9	2018
38100	23881	2018-09-05	Toma	HLC	OUT	2	2	01am-02am	An. gambiae sl	Unfed	1	Non-parous	5	9	2018
38100	23882	2018-09-05	Toma	HLC	OUT	2	2	01am-02am	An. gambiae sl	Unfed	1	Non-parous	5	9	2018
38100	23883	2018-09-05	Toma	HLC	OUT	2	2	01am-02am	An. gambiae sl	Unfed	1	Parous	5	9	2018
38100	23884	2018-09-05	Toma	HLC	OUT	2	2	01am-02am	An. gambiae sl	Unfed	10	NA	5	9	2018
38100	23885	2018-09-05	Toma	HLC	OUT	2	2	01am-02am	An. gambiae sl	Unfed	10	NA	5	9	2018
38100	23886	2018-09-05	Toma	HLC	OUT	2	2	01am-02am	An. gambiae sl	Unfed	10	NA	5	9	2018
38100	23887	2018-09-05	Toma	HLC	OUT	2	2	01am-02am	An. gambiae sl	Unfed	3	NA	5	9	2018
38101	23888	2018-09-05	Toma	HLC	OUT	2	2	02am-03am	An. gambiae sl	Unfed	1	Parous	5	9	2018
38101	23889	2018-09-05	Toma	HLC	OUT	2	2	02am-03am	An. gambiae sl	Unfed	1	Parous	5	9	2018
38101	23890	2018-09-05	Toma	HLC	OUT	2	2	02am-03am	An. gambiae sl	Unfed	1	Parous	5	9	2018
38101	23891	2018-09-05	Toma	HLC	OUT	2	2	02am-03am	An. gambiae sl	Unfed	1	Parous	5	9	2018
38101	23892	2018-09-05	Toma	HLC	OUT	2	2	02am-03am	An. gambiae sl	Unfed	1	Parous	5	9	2018
38101	23893	2018-09-05	Toma	HLC	OUT	2	2	02am-03am	An. gambiae sl	Unfed	10	NA	5	9	2018
38101	23894	2018-09-05	Toma	HLC	OUT	2	2	02am-03am	An. gambiae sl	Unfed	10	NA	5	9	2018
38101	23895	2018-09-05	Toma	HLC	OUT	2	2	02am-03am	An. gambiae sl	Unfed	3	NA	5	9	2018
38102	23896	2018-09-05	Toma	HLC	OUT	2	2	03am-04am	An. gambiae sl	Unfed	1	Parous	5	9	2018
38102	23897	2018-09-05	Toma	HLC	OUT	2	2	03am-04am	An. gambiae sl	Unfed	1	Non-parous	5	9	2018
38102	23898	2018-09-05	Toma	HLC	OUT	2	2	03am-04am	An. gambiae sl	Unfed	1	Non-parous	5	9	2018
38102	23899	2018-09-05	Toma	HLC	OUT	2	2	03am-04am	An. gambiae sl	Unfed	1	Non-parous	5	9	2018
38102	23900	2018-09-05	Toma	HLC	OUT	2	2	03am-04am	An. gambiae sl	Unfed	1	Parous	5	9	2018
38102	23901	2018-09-05	Toma	HLC	OUT	2	2	03am-04am	An. pharoensis	Unfed	1	Parous	5	9	2018
38103	23902	2018-09-05	Toma	HLC	OUT	2	2	04am-05am	An. gambiae sl	Unfed	1	Non-parous	5	9	2018
38103	23903	2018-09-05	Toma	HLC	OUT	2	2	04am-05am	An. gambiae sl	Unfed	1	Parous	5	9	2018
38103	23904	2018-09-05	Toma	HLC	OUT	2	2	04am-05am	An. gambiae sl	Unfed	1	Parous	5	9	2018
38103	23905	2018-09-05	Toma	HLC	OUT	2	2	04am-05am	An. gambiae sl	Unfed	1	Parous	5	9	2018
38103	23906	2018-09-05	Toma	HLC	OUT	2	2	04am-05am	An. gambiae sl	Unfed	1	Parous	5	9	2018
38103	23907	2018-09-05	Toma	HLC	OUT	2	2	04am-05am	An. gambiae sl	Unfed	3	NA	5	9	2018
38104	23908	2018-09-05	Toma	HLC	OUT	2	2	05am-06am	An. gambiae sl	Unfed	1	Parous	5	9	2018
38104	23909	2018-09-05	Toma	HLC	OUT	2	2	05am-06am	An. gambiae sl	Unfed	1	Parous	5	9	2018
38104	23910	2018-09-05	Toma	HLC	OUT	2	2	05am-06am	An. gambiae sl	Unfed	1	Parous	5	9	2018
38104	23911	2018-09-05	Toma	HLC	OUT	2	2	05am-06am	An. gambiae sl	Unfed	1	Parous	5	9	2018
38116	23961	2018-09-05	Toma	HLC	OUT	3	3	07pm-08pm	An. gambiae sl	Unfed	1	Parous	5	9	2018
38116	23962	2018-09-05	Toma	HLC	OUT	3	3	07pm-08pm	An. gambiae sl	Unfed	1	Parous	5	9	2018
38116	23963	2018-09-05	Toma	HLC	OUT	3	3	07pm-08pm	An. gambiae sl	Unfed	1	Parous	5	9	2018
38116	23964	2018-09-05	Toma	HLC	OUT	3	3	07pm-08pm	An. gambiae sl	Unfed	1	Parous	5	9	2018
38116	23965	2018-09-05	Toma	HLC	OUT	3	3	07pm-08pm	An. gambiae sl	Unfed	1	Parous	5	9	2018
38116	23966	2018-09-05	Toma	HLC	OUT	3	3	07pm-08pm	An. gambiae sl	Unfed	4	NA	5	9	2018
38116	23967	2018-09-05	Toma	HLC	OUT	3	3	07pm-08pm	An. gambiae sl	Gravid	1	NA	5	9	2018
38116	23968	2018-09-05	Toma	HLC	OUT	3	3	07pm-08pm	An. pharoensis	Unfed	2	NA	5	9	2018
38118	23969	2018-09-05	Toma	HLC	OUT	3	3	09pm-10pm	An. gambiae sl	Unfed	1	Parous	5	9	2018
38118	23970	2018-09-05	Toma	HLC	OUT	3	3	09pm-10pm	An. gambiae sl	Unfed	1	Parous	5	9	2018
38118	23971	2018-09-05	Toma	HLC	OUT	3	3	09pm-10pm	An. gambiae sl	Unfed	1	Parous	5	9	2018
38119	23972	2018-09-05	Toma	HLC	OUT	3	3	10pm-11pm	An. gambiae sl	Unfed	1	Parous	5	9	2018
38119	23973	2018-09-05	Toma	HLC	OUT	3	3	10pm-11pm	An. gambiae sl	Unfed	1	Non-parous	5	9	2018
38119	23974	2018-09-05	Toma	HLC	OUT	3	3	10pm-11pm	An. gambiae sl	Unfed	1	Parous	5	9	2018
38119	23975	2018-09-05	Toma	HLC	OUT	3	3	10pm-11pm	An. gambiae sl	Unfed	1	Parous	5	9	2018
38119	23976	2018-09-05	Toma	HLC	OUT	3	3	10pm-11pm	An. gambiae sl	Unfed	1	Parous	5	9	2018
38120	23977	2018-09-05	Toma	HLC	OUT	3	3	11pm-12am	An. gambiae sl	Unfed	1	Parous	5	9	2018
38120	23978	2018-09-05	Toma	HLC	OUT	3	3	11pm-12am	An. gambiae sl	Unfed	1	Parous	5	9	2018
38120	23979	2018-09-05	Toma	HLC	OUT	3	3	11pm-12am	An. gambiae sl	Unfed	1	Parous	5	9	2018
38120	23980	2018-09-05	Toma	HLC	OUT	3	3	11pm-12am	An. gambiae sl	Unfed	1	Parous	5	9	2018
38120	23981	2018-09-05	Toma	HLC	OUT	3	3	11pm-12am	An. gambiae sl	Unfed	1	Parous	5	9	2018
38121	23982	2018-09-05	Toma	HLC	OUT	3	3	12am-01am	An. gambiae sl	Unfed	1	Parous	5	9	2018
38121	23983	2018-09-05	Toma	HLC	OUT	3	3	12am-01am	An. gambiae sl	Unfed	1	Parous	5	9	2018
38121	23984	2018-09-05	Toma	HLC	OUT	3	3	12am-01am	An. gambiae sl	Unfed	1	Parous	5	9	2018
38121	23985	2018-09-05	Toma	HLC	OUT	3	3	12am-01am	An. gambiae sl	Unfed	1	Parous	5	9	2018
38121	23986	2018-09-05	Toma	HLC	OUT	3	3	12am-01am	An. gambiae sl	Unfed	1	Parous	5	9	2018
38122	23987	2018-09-05	Toma	HLC	OUT	3	3	01am-02am	An. gambiae sl	Unfed	1	Parous	5	9	2018
38122	23988	2018-09-05	Toma	HLC	OUT	3	3	01am-02am	An. gambiae sl	Unfed	1	Parous	5	9	2018
38122	23989	2018-09-05	Toma	HLC	OUT	3	3	01am-02am	An. gambiae sl	Unfed	1	Parous	5	9	2018
38122	23990	2018-09-05	Toma	HLC	OUT	3	3	01am-02am	An. gambiae sl	Unfed	1	Parous	5	9	2018
38122	23991	2018-09-05	Toma	HLC	OUT	3	3	01am-02am	An. gambiae sl	Unfed	1	Parous	5	9	2018
38123	23992	2018-09-05	Toma	HLC	OUT	3	3	02am-03am	An. gambiae sl	Unfed	1	Parous	5	9	2018
38123	23993	2018-09-05	Toma	HLC	OUT	3	3	02am-03am	An. gambiae sl	Unfed	1	Parous	5	9	2018
38123	23994	2018-09-05	Toma	HLC	OUT	3	3	02am-03am	An. gambiae sl	Unfed	1	Parous	5	9	2018
38123	23995	2018-09-05	Toma	HLC	OUT	3	3	02am-03am	An. gambiae sl	Unfed	1	Parous	5	9	2018
38123	23996	2018-09-05	Toma	HLC	OUT	3	3	02am-03am	An. gambiae sl	Unfed	1	Parous	5	9	2018
38123	23997	2018-09-05	Toma	HLC	OUT	3	3	02am-03am	An. coustani	Unfed	1	NA	5	9	2018
38123	23998	2018-09-05	Toma	HLC	OUT	3	3	02am-03am	An. pharoensis	Unfed	1	NA	5	9	2018
38124	23999	2018-09-05	Toma	HLC	OUT	3	3	03am-04am	An. gambiae sl	Unfed	1	Parous	5	9	2018
38124	24000	2018-09-05	Toma	HLC	OUT	3	3	03am-04am	An. gambiae sl	Unfed	1	Parous	5	9	2018
38124	24001	2018-09-05	Toma	HLC	OUT	3	3	03am-04am	An. gambiae sl	Unfed	1	Parous	5	9	2018
38124	24002	2018-09-05	Toma	HLC	OUT	3	3	03am-04am	An. gambiae sl	Unfed	1	Parous	5	9	2018
38124	24003	2018-09-05	Toma	HLC	OUT	3	3	03am-04am	An. gambiae sl	Unfed	1	Parous	5	9	2018
38125	24004	2018-09-05	Toma	HLC	OUT	3	3	04am-05am	An. gambiae sl	Unfed	1	Parous	5	9	2018
38125	24005	2018-09-05	Toma	HLC	OUT	3	3	04am-05am	An. gambiae sl	Unfed	1	Parous	5	9	2018
38125	24006	2018-09-05	Toma	HLC	OUT	3	3	04am-05am	An. gambiae sl	Unfed	1	Parous	5	9	2018
38125	24007	2018-09-05	Toma	HLC	OUT	3	3	04am-05am	An. gambiae sl	Unfed	1	Parous	5	9	2018
38126	24008	2018-09-05	Toma	HLC	OUT	3	3	05am-06am	An. gambiae sl	Unfed	1	Parous	5	9	2018
38126	24009	2018-09-05	Toma	HLC	OUT	3	3	05am-06am	An. gambiae sl	Unfed	1	Parous	5	9	2018
38126	24010	2018-09-05	Toma	HLC	OUT	3	3	05am-06am	An. gambiae sl	Unfed	1	Parous	5	9	2018
38126	24011	2018-09-05	Toma	HLC	OUT	3	3	05am-06am	An. pharoensis	Unfed	1	NA	5	9	2018
38138	24066	2018-09-05	Toma	HLC	OUT	4	4	07pm-08pm	An. gambiae sl	Unfed	1	Parous	5	9	2018
38138	24067	2018-09-05	Toma	HLC	OUT	4	4	07pm-08pm	An. pharoensis	Unfed	1	NA	5	9	2018
38140	24068	2018-09-05	Toma	HLC	OUT	4	4	09pm-10pm	An. gambiae sl	Unfed	1	Parous	5	9	2018
38140	24069	2018-09-05	Toma	HLC	OUT	4	4	09pm-10pm	An. gambiae sl	Unfed	1	Parous	5	9	2018
38140	24070	2018-09-05	Toma	HLC	OUT	4	4	09pm-10pm	An. gambiae sl	Unfed	1	Parous	5	9	2018
38140	24071	2018-09-05	Toma	HLC	OUT	4	4	09pm-10pm	An. gambiae sl	Unfed	1	Parous	5	9	2018
38140	24072	2018-09-05	Toma	HLC	OUT	4	4	09pm-10pm	An. gambiae sl	Unfed	1	Parous	5	9	2018
38140	24073	2018-09-05	Toma	HLC	OUT	4	4	09pm-10pm	An. gambiae sl	Unfed	4	NA	5	9	2018
38140	24074	2018-09-05	Toma	HLC	OUT	4	4	09pm-10pm	An. gambiae sl	Gravid	1	NA	5	9	2018
38140	24075	2018-09-05	Toma	HLC	OUT	4	4	09pm-10pm	An. pharoensis	Unfed	1	NA	5	9	2018
38141	24076	2018-09-05	Toma	HLC	OUT	4	4	10pm-11pm	An. gambiae sl	Unfed	1	Parous	5	9	2018
38141	24077	2018-09-05	Toma	HLC	OUT	4	4	10pm-11pm	An. gambiae sl	Unfed	1	Parous	5	9	2018
38141	24078	2018-09-05	Toma	HLC	OUT	4	4	10pm-11pm	An. gambiae sl	Unfed	1	Parous	5	9	2018
38141	24079	2018-09-05	Toma	HLC	OUT	4	4	10pm-11pm	An. gambiae sl	Unfed	1	Parous	5	9	2018
38141	24080	2018-09-05	Toma	HLC	OUT	4	4	10pm-11pm	An. gambiae sl	Unfed	1	Parous	5	9	2018
38141	24081	2018-09-05	Toma	HLC	OUT	4	4	10pm-11pm	An. gambiae sl	Unfed	5	NA	5	9	2018
38141	24082	2018-09-05	Toma	HLC	OUT	4	4	10pm-11pm	An. gambiae sl	Gravid	2	NA	5	9	2018
38142	24083	2018-09-05	Toma	HLC	OUT	4	4	11pm-12am	An. gambiae sl	Unfed	1	Non-parous	5	9	2018
38142	24084	2018-09-05	Toma	HLC	OUT	4	4	11pm-12am	An. gambiae sl	Unfed	1	Parous	5	9	2018
38142	24085	2018-09-05	Toma	HLC	OUT	4	4	11pm-12am	An. gambiae sl	Unfed	1	Parous	5	9	2018
38142	24086	2018-09-05	Toma	HLC	OUT	4	4	11pm-12am	An. gambiae sl	Unfed	1	Parous	5	9	2018
38143	24087	2018-09-05	Toma	HLC	OUT	4	4	12am-01am	An. gambiae sl	Unfed	1	Parous	5	9	2018
38143	24088	2018-09-05	Toma	HLC	OUT	4	4	12am-01am	An. gambiae sl	Unfed	1	Non-parous	5	9	2018
38143	24089	2018-09-05	Toma	HLC	OUT	4	4	12am-01am	An. gambiae sl	Unfed	1	Parous	5	9	2018
38143	24090	2018-09-05	Toma	HLC	OUT	4	4	12am-01am	An. gambiae sl	Unfed	1	Parous	5	9	2018
38143	24091	2018-09-05	Toma	HLC	OUT	4	4	12am-01am	An. gambiae sl	Unfed	1	NA	5	9	2018
38143	24092	2018-09-05	Toma	HLC	OUT	4	4	12am-01am	An. gambiae sl	Gravid	1	NA	5	9	2018
38144	24093	2018-09-05	Toma	HLC	OUT	4	4	01am-02am	An. gambiae sl	Unfed	1	Parous	5	9	2018
38144	24094	2018-09-05	Toma	HLC	OUT	4	4	01am-02am	An. gambiae sl	Unfed	1	Parous	5	9	2018
38144	24095	2018-09-05	Toma	HLC	OUT	4	4	01am-02am	An. gambiae sl	Unfed	1	Non-parous	5	9	2018
38144	24096	2018-09-05	Toma	HLC	OUT	4	4	01am-02am	An. gambiae sl	Unfed	1	Parous	5	9	2018
38144	24097	2018-09-05	Toma	HLC	OUT	4	4	01am-02am	An. gambiae sl	Unfed	1	Parous	5	9	2018
38144	24098	2018-09-05	Toma	HLC	OUT	4	4	01am-02am	An. gambiae sl	Unfed	10	NA	5	9	2018
38145	24099	2018-09-05	Toma	HLC	OUT	4	4	02am-03am	An. gambiae sl	Unfed	1	Parous	5	9	2018
38145	24100	2018-09-05	Toma	HLC	OUT	4	4	02am-03am	An. gambiae sl	Unfed	1	Parous	5	9	2018
38145	24101	2018-09-05	Toma	HLC	OUT	4	4	02am-03am	An. gambiae sl	Unfed	1	Parous	5	9	2018
38145	24102	2018-09-05	Toma	HLC	OUT	4	4	02am-03am	An. gambiae sl	Unfed	1	Parous	5	9	2018
38145	24103	2018-09-05	Toma	HLC	OUT	4	4	02am-03am	An. gambiae sl	Unfed	1	Parous	5	9	2018
38145	24104	2018-09-05	Toma	HLC	OUT	4	4	02am-03am	An. gambiae sl	Unfed	8	NA	5	9	2018
38146	24105	2018-09-05	Toma	HLC	OUT	4	4	03am-04am	An. gambiae sl	Unfed	1	Parous	5	9	2018
38146	24106	2018-09-05	Toma	HLC	OUT	4	4	03am-04am	An. gambiae sl	Unfed	1	Parous	5	9	2018
38146	24107	2018-09-05	Toma	HLC	OUT	4	4	03am-04am	An. gambiae sl	Unfed	1	Parous	5	9	2018
38146	24108	2018-09-05	Toma	HLC	OUT	4	4	03am-04am	An. gambiae sl	Unfed	1	Parous	5	9	2018
38146	24109	2018-09-05	Toma	HLC	OUT	4	4	03am-04am	An. gambiae sl	Unfed	1	Non-parous	5	9	2018
38146	24110	2018-09-05	Toma	HLC	OUT	4	4	03am-04am	An. gambiae sl	Unfed	7	NA	5	9	2018
38147	24111	2018-09-05	Toma	HLC	OUT	4	4	04am-05am	An. gambiae sl	Unfed	1	Parous	5	9	2018
38147	24112	2018-09-05	Toma	HLC	OUT	4	4	04am-05am	An. gambiae sl	Unfed	1	Non-parous	5	9	2018
38147	24113	2018-09-05	Toma	HLC	OUT	4	4	04am-05am	An. gambiae sl	Unfed	1	Parous	5	9	2018
38147	24114	2018-09-05	Toma	HLC	OUT	4	4	04am-05am	An. gambiae sl	Unfed	1	Parous	5	9	2018
38147	24115	2018-09-05	Toma	HLC	OUT	4	4	04am-05am	An. gambiae sl	Unfed	1	Parous	5	9	2018
38147	24116	2018-09-05	Toma	HLC	OUT	4	4	04am-05am	An. gambiae sl	Unfed	5	NA	5	9	2018
38148	24117	2018-09-05	Toma	HLC	OUT	4	4	05am-06am	An. gambiae sl	Unfed	1	Parous	5	9	2018
38148	24118	2018-09-05	Toma	HLC	OUT	4	4	05am-06am	An. gambiae sl	Unfed	1	Non-parous	5	9	2018
38148	24119	2018-09-05	Toma	HLC	OUT	4	4	05am-06am	An. gambiae sl	Unfed	1	Parous	5	9	2018
38148	24120	2018-09-05	Toma	HLC	OUT	4	4	05am-06am	An. gambiae sl	Unfed	1	Parous	5	9	2018
38148	24121	2018-09-05	Toma	HLC	OUT	4	4	05am-06am	An. gambiae sl	Unfed	1	Parous	5	9	2018
38148	24122	2018-09-05	Toma	HLC	OUT	4	4	05am-06am	An. pharoensis	Unfed	1	NA	5	9	2018
38213	24403	2018-09-07	Toma	HLC	OUT	1	1	08pm-09pm	An. gambiae sl	Unfed	1	Parous	7	9	2018
38213	24404	2018-09-07	Toma	HLC	OUT	1	1	08pm-09pm	An. gambiae sl	Unfed	1	Parous	7	9	2018
38213	24405	2018-09-07	Toma	HLC	OUT	1	1	08pm-09pm	An. gambiae sl	Unfed	1	Parous	7	9	2018
38213	24406	2018-09-07	Toma	HLC	OUT	1	1	08pm-09pm	An. gambiae sl	Unfed	1	Parous	7	9	2018
38213	24407	2018-09-07	Toma	HLC	OUT	1	1	08pm-09pm	An. gambiae sl	Unfed	1	Parous	7	9	2018
38213	24408	2018-09-07	Toma	HLC	OUT	1	1	08pm-09pm	An. gambiae sl	Unfed	10	NA	7	9	2018
38214	24409	2018-09-07	Toma	HLC	OUT	1	1	09pm-10pm	An. gambiae sl	Unfed	1	Parous	7	9	2018
38214	24410	2018-09-07	Toma	HLC	OUT	1	1	09pm-10pm	An. gambiae sl	Unfed	1	Parous	7	9	2018
38214	24411	2018-09-07	Toma	HLC	OUT	1	1	09pm-10pm	An. gambiae sl	Unfed	1	Parous	7	9	2018
38214	24412	2018-09-07	Toma	HLC	OUT	1	1	09pm-10pm	An. gambiae sl	Unfed	1	Parous	7	9	2018
38214	24413	2018-09-07	Toma	HLC	OUT	1	1	09pm-10pm	An. gambiae sl	Unfed	1	Parous	7	9	2018
38214	24414	2018-09-07	Toma	HLC	OUT	1	1	09pm-10pm	An. gambiae sl	Unfed	3	NA	7	9	2018
38215	24415	2018-09-07	Toma	HLC	OUT	1	1	10pm-11pm	An. gambiae sl	Unfed	1	Parous	7	9	2018
38215	24416	2018-09-07	Toma	HLC	OUT	1	1	10pm-11pm	An. gambiae sl	Unfed	1	Parous	7	9	2018
38215	24417	2018-09-07	Toma	HLC	OUT	1	1	10pm-11pm	An. gambiae sl	Unfed	1	Parous	7	9	2018
38215	24418	2018-09-07	Toma	HLC	OUT	1	1	10pm-11pm	An. gambiae sl	Unfed	1	Parous	7	9	2018
38215	24419	2018-09-07	Toma	HLC	OUT	1	1	10pm-11pm	An. gambiae sl	Unfed	1	Parous	7	9	2018
38215	24420	2018-09-07	Toma	HLC	OUT	1	1	10pm-11pm	An. gambiae sl	Unfed	10	NA	7	9	2018
38215	24421	2018-09-07	Toma	HLC	OUT	1	1	10pm-11pm	An. gambiae sl	Unfed	5	NA	7	9	2018
38215	24422	2018-09-07	Toma	HLC	OUT	1	1	10pm-11pm	An. gambiae sl	Fed	1	NA	7	9	2018
38216	24423	2018-09-07	Toma	HLC	OUT	1	1	10pm-11pm	An. gambiae sl	Unfed	1	Parous	7	9	2018
38216	24424	2018-09-07	Toma	HLC	OUT	1	1	10pm-11pm	An. gambiae sl	Unfed	1	Parous	7	9	2018
38216	24425	2018-09-07	Toma	HLC	OUT	1	1	10pm-11pm	An. gambiae sl	Unfed	1	Parous	7	9	2018
38216	24426	2018-09-07	Toma	HLC	OUT	1	1	11pm-12am	An. gambiae sl	Unfed	1	NA	7	9	2018
38216	24427	2018-09-07	Toma	HLC	OUT	1	1	11pm-12am	An. gambiae sl	Unfed	1	Parous	7	9	2018
38217	24428	2018-09-07	Toma	HLC	OUT	1	1	12am-01am	An. gambiae sl	Unfed	1	Parous	7	9	2018
38217	24429	2018-09-07	Toma	HLC	OUT	1	1	12am-01am	An. gambiae sl	Unfed	1	Parous	7	9	2018
38217	24430	2018-09-07	Toma	HLC	OUT	1	1	12am-01am	An. gambiae sl	Unfed	1	Parous	7	9	2018
38217	24431	2018-09-07	Toma	HLC	OUT	1	1	12am-01am	An. gambiae sl	Unfed	1	Parous	7	9	2018
38217	24432	2018-09-07	Toma	HLC	OUT	1	1	12am-01am	An. gambiae sl	Unfed	1	Parous	7	9	2018
38218	24433	2018-09-07	Toma	HLC	OUT	1	1	01am-02am	An. gambiae sl	Unfed	1	Parous	7	9	2018
38218	24434	2018-09-07	Toma	HLC	OUT	1	1	01am-02am	An. gambiae sl	Unfed	1	Parous	7	9	2018
38219	24435	2018-09-07	Toma	HLC	OUT	1	1	02am-03am	An. gambiae sl	Unfed	1	Parous	7	9	2018
38219	24436	2018-09-07	Toma	HLC	OUT	1	1	02am-03am	An. gambiae sl	Unfed	1	Parous	7	9	2018
38219	24437	2018-09-07	Toma	HLC	OUT	1	1	02am-03am	An. gambiae sl	Unfed	1	NA	7	9	2018
38219	24438	2018-09-07	Toma	HLC	OUT	1	1	02am-03am	An. gambiae sl	Unfed	1	Parous	7	9	2018
38219	24439	2018-09-07	Toma	HLC	OUT	1	1	02am-03am	An. gambiae sl	Unfed	1	Parous	7	9	2018
38234	24493	2018-09-07	Toma	HLC	OUT	2	2	07pm-08pm	An. gambiae sl	Unfed	1	Parous	7	9	2018
38234	24494	2018-09-07	Toma	HLC	OUT	2	2	07pm-08pm	An. gambiae sl	Unfed	1	Parous	7	9	2018
38234	24495	2018-09-07	Toma	HLC	OUT	2	2	07pm-08pm	An. gambiae sl	Unfed	1	Parous	7	9	2018
38235	24496	2018-09-07	Toma	HLC	OUT	2	2	09pm-10pm	An. gambiae sl	Unfed	1	Parous	7	9	2018
38235	24497	2018-09-07	Toma	HLC	OUT	2	2	09pm-10pm	An. gambiae sl	Unfed	1	NA	7	9	2018
38235	24498	2018-09-07	Toma	HLC	OUT	2	2	09pm-10pm	An. gambiae sl	Unfed	1	Parous	7	9	2018
38235	24499	2018-09-07	Toma	HLC	OUT	2	2	09pm-10pm	An. gambiae sl	Unfed	1	Parous	7	9	2018
38235	24500	2018-09-07	Toma	HLC	OUT	2	2	09pm-10pm	An. gambiae sl	Unfed	1	Parous	7	9	2018
38236	24501	2018-09-07	Toma	HLC	OUT	2	2	09pm-10pm	An. gambiae sl	Unfed	1	Parous	7	9	2018
38236	24502	2018-09-07	Toma	HLC	OUT	2	2	09pm-10pm	An. gambiae sl	Unfed	1	Parous	7	9	2018
38236	24503	2018-09-07	Toma	HLC	OUT	2	2	09pm-10pm	An. gambiae sl	Unfed	1	Parous	7	9	2018
38236	24504	2018-09-07	Toma	HLC	OUT	2	2	09pm-10pm	An. gambiae sl	Unfed	1	Parous	7	9	2018
38236	24505	2018-09-07	Toma	HLC	OUT	2	2	09pm-10pm	An. gambiae sl	Unfed	1	Parous	7	9	2018
38236	24506	2018-09-07	Toma	HLC	OUT	2	2	09pm-10pm	An. gambiae sl	Unfed	5	NA	7	9	2018
38237	24507	2018-09-07	Toma	HLC	OUT	2	2	10pm-11pm	An. gambiae sl	Unfed	1	Non-parous	7	9	2018
38237	24508	2018-09-07	Toma	HLC	OUT	2	2	10pm-11pm	An. gambiae sl	Unfed	1	Parous	7	9	2018
38237	24509	2018-09-07	Toma	HLC	OUT	2	2	10pm-11pm	An. gambiae sl	Unfed	1	Parous	7	9	2018
38237	24510	2018-09-07	Toma	HLC	OUT	2	2	10pm-11pm	An. gambiae sl	Unfed	1	Non-parous	7	9	2018
38237	24511	2018-09-07	Toma	HLC	OUT	2	2	10pm-11pm	An. gambiae sl	Unfed	1	Non-parous	7	9	2018
38237	24512	2018-09-07	Toma	HLC	OUT	2	2	10pm-11pm	An. pharoensis	Unfed	1	NA	7	9	2018
38238	24513	2018-09-07	Toma	HLC	OUT	2	2	11pm-12am	An. gambiae sl	Unfed	1	Parous	7	9	2018
38238	24514	2018-09-07	Toma	HLC	OUT	2	2	11pm-12am	An. gambiae sl	Unfed	1	Parous	7	9	2018
38238	24515	2018-09-07	Toma	HLC	OUT	2	2	11pm-12am	An. gambiae sl	Unfed	1	Parous	7	9	2018
38238	24516	2018-09-07	Toma	HLC	OUT	2	2	11pm-12am	An. gambiae sl	Unfed	1	Parous	7	9	2018
38238	24517	2018-09-07	Toma	HLC	OUT	2	2	11pm-12am	An. gambiae sl	Unfed	1	Parous	7	9	2018
38238	24518	2018-09-07	Toma	HLC	OUT	2	2	11pm-12am	An. gambiae sl	Unfed	7	NA	7	9	2018
38239	24519	2018-09-07	Toma	HLC	OUT	2	2	12am-01am	An. gambiae sl	Unfed	1	Parous	7	9	2018
38239	24520	2018-09-07	Toma	HLC	OUT	2	2	12am-01am	An. gambiae sl	Unfed	1	Parous	7	9	2018
38239	24521	2018-09-07	Toma	HLC	OUT	2	2	12am-01am	An. gambiae sl	Unfed	1	Parous	7	9	2018
38239	24522	2018-09-07	Toma	HLC	OUT	2	2	12am-01am	An. gambiae sl	Unfed	1	Parous	7	9	2018
38239	24523	2018-09-07	Toma	HLC	OUT	2	2	12am-01am	An. gambiae sl	Unfed	1	Parous	7	9	2018
38239	24524	2018-09-07	Toma	HLC	OUT	2	2	12am-01am	An. gambiae sl	Unfed	10	NA	7	9	2018
38239	24525	2018-09-07	Toma	HLC	OUT	2	2	12am-01am	An. gambiae sl	Unfed	4	NA	7	9	2018
38239	24526	2018-09-07	Toma	HLC	OUT	2	2	12am-01am	An. pharoensis	Unfed	1	NA	7	9	2018
38240	24527	2018-09-07	Toma	HLC	OUT	2	2	01am-02am	An. gambiae sl	Unfed	1	Parous	7	9	2018
38240	24528	2018-09-07	Toma	HLC	OUT	2	2	01am-02am	An. gambiae sl	Unfed	1	Parous	7	9	2018
38240	24529	2018-09-07	Toma	HLC	OUT	2	2	01am-02am	An. gambiae sl	Unfed	1	Parous	7	9	2018
38240	24530	2018-09-07	Toma	HLC	OUT	2	2	01am-02am	An. gambiae sl	Unfed	1	Non-parous	7	9	2018
38240	24531	2018-09-07	Toma	HLC	OUT	2	2	01am-02am	An. gambiae sl	Unfed	1	Parous	7	9	2018
38240	24532	2018-09-07	Toma	HLC	OUT	2	2	01am-02am	An. gambiae sl	Unfed	9	NA	7	9	2018
38240	24533	2018-09-07	Toma	HLC	OUT	2	2	01am-02am	An. pharoensis	Unfed	1	NA	7	9	2018
38241	24534	2018-09-07	Toma	HLC	OUT	2	2	02am-03am	An. gambiae sl	Unfed	1	Parous	7	9	2018
38241	24535	2018-09-07	Toma	HLC	OUT	2	2	02am-03am	An. gambiae sl	Unfed	1	Parous	7	9	2018
38241	24536	2018-09-07	Toma	HLC	OUT	2	2	02am-03am	An. gambiae sl	Unfed	1	Parous	7	9	2018
38241	24537	2018-09-07	Toma	HLC	OUT	2	2	02am-03am	An. gambiae sl	Unfed	1	Parous	7	9	2018
38241	24538	2018-09-07	Toma	HLC	OUT	2	2	02am-03am	An. gambiae sl	Unfed	1	Parous	7	9	2018
38241	24539	2018-09-07	Toma	HLC	OUT	2	2	02am-03am	An. gambiae sl	Unfed	3	NA	7	9	2018
38241	24540	2018-09-07	Toma	HLC	OUT	2	2	02am-03am	An. gambiae sl	Fed	1	NA	7	9	2018
38241	24541	2018-09-07	Toma	HLC	OUT	2	2	02am-03am	An. pharoensis	Unfed	1	NA	7	9	2018
38242	24542	2018-09-07	Toma	HLC	OUT	2	2	03am-04am	An. gambiae sl	Unfed	1	Non-parous	7	9	2018
38242	24543	2018-09-07	Toma	HLC	OUT	2	2	03am-04am	An. gambiae sl	Unfed	1	Parous	7	9	2018
38242	24544	2018-09-07	Toma	HLC	OUT	2	2	03am-04am	An. gambiae sl	Unfed	1	NA	7	9	2018
38242	24545	2018-09-07	Toma	HLC	OUT	2	2	03am-04am	An. gambiae sl	Unfed	1	Parous	7	9	2018
38242	24546	2018-09-07	Toma	HLC	OUT	2	2	03am-04am	An. gambiae sl	Unfed	1	Parous	7	9	2018
38243	24547	2018-09-07	Toma	HLC	OUT	2	2	04am-05am	An. gambiae sl	Unfed	1	Parous	7	9	2018
38243	24548	2018-09-07	Toma	HLC	OUT	2	2	04am-05am	An. gambiae sl	Unfed	1	Parous	7	9	2018
38243	24549	2018-09-07	Toma	HLC	OUT	2	2	04am-05am	An. gambiae sl	Unfed	1	Parous	7	9	2018
38243	24550	2018-09-07	Toma	HLC	OUT	2	2	04am-05am	An. gambiae sl	Unfed	1	Parous	7	9	2018
38243	24551	2018-09-07	Toma	HLC	OUT	2	2	04am-05am	An. gambiae sl	Unfed	1	Parous	7	9	2018
38244	24552	2018-09-07	Toma	HLC	OUT	2	2	05am-06am	An. gambiae sl	Unfed	1	Parous	7	9	2018
38244	24553	2018-09-07	Toma	HLC	OUT	2	2	05am-06am	An. gambiae sl	Unfed	1	Parous	7	9	2018
38244	24554	2018-09-07	Toma	HLC	OUT	2	2	05am-06am	An. gambiae sl	Unfed	1	Non-parous	7	9	2018
38256	24589	2018-09-07	Toma	HLC	OUT	3	3	07pm-08pm	An. gambiae sl	Unfed	1	Parous	7	9	2018
38256	24590	2018-09-07	Toma	HLC	OUT	3	3	07pm-08pm	An. gambiae sl	Unfed	1	Parous	7	9	2018
38257	24591	2018-09-07	Toma	HLC	OUT	3	3	08pm-09pm	An. gambiae sl	Unfed	1	Non-parous	7	9	2018
38257	24592	2018-09-07	Toma	HLC	OUT	3	3	08pm-09pm	An. gambiae sl	Unfed	1	Parous	7	9	2018
38257	24593	2018-09-07	Toma	HLC	OUT	3	3	08pm-09pm	An. gambiae sl	Unfed	1	Parous	7	9	2018
38257	24594	2018-09-07	Toma	HLC	OUT	3	3	08pm-09pm	An. gambiae sl	Unfed	1	Parous	7	9	2018
38258	24595	2018-09-07	Toma	HLC	OUT	3	3	09pm-10pm	An. gambiae sl	Unfed	1	Parous	7	9	2018
38258	24596	2018-09-07	Toma	HLC	OUT	3	3	09pm-10pm	An. gambiae sl	Unfed	1	Parous	7	9	2018
38258	24597	2018-09-07	Toma	HLC	OUT	3	3	09pm-10pm	An. pharoensis	Unfed	1	NA	7	9	2018
38259	24598	2018-09-07	Toma	HLC	OUT	3	3	10pm-11pm	An. gambiae sl	Unfed	1	Parous	7	9	2018
38260	24599	2018-09-07	Toma	HLC	OUT	3	3	11pm-12am	An. gambiae sl	Unfed	1	Parous	7	9	2018
38260	24600	2018-09-07	Toma	HLC	OUT	3	3	11pm-12am	An. gambiae sl	Unfed	1	Parous	7	9	2018
38260	24601	2018-09-07	Toma	HLC	OUT	3	3	11pm-12am	An. gambiae sl	Unfed	1	Parous	7	9	2018
38260	24602	2018-09-07	Toma	HLC	OUT	3	3	11pm-12am	An. gambiae sl	Unfed	1	Parous	7	9	2018
38260	24603	2018-09-07	Toma	HLC	OUT	3	3	11pm-12am	An. gambiae sl	Unfed	1	Parous	7	9	2018
38261	24604	2018-09-07	Toma	HLC	OUT	3	3	12am-01am	An. gambiae sl	Unfed	1	Parous	7	9	2018
38261	24605	2018-09-07	Toma	HLC	OUT	3	3	12am-01am	An. gambiae sl	Unfed	1	Parous	7	9	2018
38261	24606	2018-09-07	Toma	HLC	OUT	3	3	12am-01am	An. gambiae sl	Unfed	1	Parous	7	9	2018
38261	24607	2018-09-07	Toma	HLC	OUT	3	3	12am-01am	An. gambiae sl	Unfed	1	Parous	7	9	2018
38261	24608	2018-09-07	Toma	HLC	OUT	3	3	12am-01am	An. gambiae sl	Unfed	1	Parous	7	9	2018
38261	24609	2018-09-07	Toma	HLC	OUT	3	3	12am-01am	An. pharoensis	Unfed	1	NA	7	9	2018
38262	24610	2018-09-07	Toma	HLC	OUT	3	3	01am-02am	An. gambiae sl	Unfed	1	Parous	7	9	2018
38262	24611	2018-09-07	Toma	HLC	OUT	3	3	01am-02am	An. gambiae sl	Unfed	1	Non-parous	7	9	2018
38262	24612	2018-09-07	Toma	HLC	OUT	3	3	01am-02am	An. gambiae sl	Unfed	1	Parous	7	9	2018
38262	24613	2018-09-07	Toma	HLC	OUT	3	3	01am-02am	An. gambiae sl	Unfed	1	Parous	7	9	2018
38263	24614	2018-09-07	Toma	HLC	OUT	3	3	02am-03am	An. gambiae sl	Unfed	1	Parous	7	9	2018
38263	24615	2018-09-07	Toma	HLC	OUT	3	3	02am-03am	An. gambiae sl	Unfed	1	Parous	7	9	2018
38263	24616	2018-09-07	Toma	HLC	OUT	3	3	02am-03am	An. gambiae sl	Unfed	1	Parous	7	9	2018
38263	24617	2018-09-07	Toma	HLC	OUT	3	3	02am-03am	An. gambiae sl	Unfed	1	Parous	7	9	2018
38263	24618	2018-09-07	Toma	HLC	OUT	3	3	02am-03am	An. gambiae sl	Unfed	1	Parous	7	9	2018
38263	24619	2018-09-07	Toma	HLC	OUT	3	3	02am-03am	An. gambiae sl	Unfed	6	NA	7	9	2018
38264	24620	2018-09-07	Toma	HLC	OUT	3	3	03am-04am	An. gambiae sl	Unfed	1	Parous	7	9	2018
38264	24621	2018-09-07	Toma	HLC	OUT	3	3	03am-04am	An. gambiae sl	Unfed	1	Parous	7	9	2018
38264	24622	2018-09-07	Toma	HLC	OUT	3	3	03am-04am	An. gambiae sl	Unfed	1	Parous	7	9	2018
38264	24623	2018-09-07	Toma	HLC	OUT	3	3	03am-04am	An. gambiae sl	Unfed	1	Parous	7	9	2018
38264	24624	2018-09-07	Toma	HLC	OUT	3	3	03am-04am	An. gambiae sl	Unfed	1	Parous	7	9	2018
38265	24625	2018-09-07	Toma	HLC	OUT	3	3	04am-05am	An. gambiae sl	Unfed	1	Parous	7	9	2018
38265	24626	2018-09-07	Toma	HLC	OUT	3	3	04am-05am	An. gambiae sl	Unfed	1	Non-parous	7	9	2018
38265	24627	2018-09-07	Toma	HLC	OUT	3	3	04am-05am	An. gambiae sl	Unfed	1	Parous	7	9	2018
38265	24628	2018-09-07	Toma	HLC	OUT	3	3	04am-05am	An. gambiae sl	Unfed	1	Non-parous	7	9	2018
38265	24629	2018-09-07	Toma	HLC	OUT	3	3	04am-05am	An. gambiae sl	Unfed	1	Parous	7	9	2018
38265	24630	2018-09-07	Toma	HLC	OUT	3	3	04am-05am	An. gambiae sl	Fed	1	NA	7	9	2018
38278	24653	2018-09-07	Toma	HLC	OUT	4	4	07pm-08pm	An. gambiae sl	Unfed	1	Parous	7	9	2018
38278	24654	2018-09-07	Toma	HLC	OUT	4	4	07pm-08pm	An. gambiae sl	Unfed	1	Parous	7	9	2018
38280	24655	2018-09-07	Toma	HLC	OUT	4	4	09pm-10pm	An. gambiae sl	Unfed	1	Parous	7	9	2018
38280	24656	2018-09-07	Toma	HLC	OUT	4	4	09pm-10pm	An. gambiae sl	Gravid	1	NA	7	9	2018
38281	24657	2018-09-07	Toma	HLC	OUT	4	4	10pm-11pm	An. gambiae sl	Unfed	1	Parous	7	9	2018
38281	24658	2018-09-07	Toma	HLC	OUT	4	4	10pm-11pm	An. gambiae sl	Unfed	1	Non-parous	7	9	2018
38281	24659	2018-09-07	Toma	HLC	OUT	4	4	10pm-11pm	An. gambiae sl	Unfed	1	Parous	7	9	2018
38281	24660	2018-09-07	Toma	HLC	OUT	4	4	10pm-11pm	An. gambiae sl	Unfed	1	Parous	7	9	2018
38281	24661	2018-09-07	Toma	HLC	OUT	4	4	10pm-11pm	An. gambiae sl	Unfed	1	Parous	7	9	2018
38282	24662	2018-09-07	Toma	HLC	OUT	4	4	11pm-12am	An. gambiae sl	Unfed	1	NA	7	9	2018
38282	24663	2018-09-07	Toma	HLC	OUT	4	4	11pm-12am	An. gambiae sl	Unfed	1	Parous	7	9	2018
38283	24664	2018-09-07	Toma	HLC	OUT	4	4	12am-01am	An. gambiae sl	Unfed	1	Parous	7	9	2018
38283	24665	2018-09-07	Toma	HLC	OUT	4	4	12am-01am	An. gambiae sl	Unfed	1	Parous	7	9	2018
38283	24666	2018-09-07	Toma	HLC	OUT	4	4	12am-01am	An. gambiae sl	Unfed	1	Parous	7	9	2018
38284	24667	2018-09-07	Toma	HLC	OUT	4	4	01am-02am	An. gambiae sl	Unfed	1	Non-parous	7	9	2018
38284	24668	2018-09-07	Toma	HLC	OUT	4	4	01am-02am	An. gambiae sl	Unfed	1	Parous	7	9	2018
38285	24669	2018-09-07	Toma	HLC	OUT	4	4	02am-03am	An. gambiae sl	Unfed	1	Parous	7	9	2018
38286	24670	2018-09-07	Toma	HLC	OUT	4	4	03am-04am	An. gambiae sl	Unfed	1	Parous	7	9	2018
38286	24671	2018-09-07	Toma	HLC	OUT	4	4	03am-04am	An. gambiae sl	Unfed	1	Parous	7	9	2018
38287	24672	2018-09-07	Toma	HLC	OUT	4	4	04am-05am	An. gambiae sl	Unfed	1	Parous	7	9	2018
38288	24673	2018-09-07	Toma	HLC	OUT	4	4	05am-06am	An. gambiae sl	Unfed	1	Parous	7	9	2018
38288	24674	2018-09-07	Toma	HLC	OUT	4	4	05am-06am	An. gambiae sl	Unfed	1	Parous	7	9	2018
38288	24675	2018-09-07	Toma	HLC	OUT	4	4	05am-06am	An. gambiae sl	Unfed	1	Parous	7	9	2018
38288	24676	2018-09-07	Toma	HLC	OUT	4	4	05am-06am	An. pharoensis	Unfed	1	NA	7	9	2018
38353	24999	2018-09-10	Toma	HLC	OUT	1	1	08pm-09pm	An. gambiae sl	Unfed	1	Parous	10	9	2018
38353	25000	2018-09-10	Toma	HLC	OUT	1	1	08pm-09pm	An. gambiae sl	Unfed	1	Parous	10	9	2018
38353	25001	2018-09-10	Toma	HLC	OUT	1	1	08pm-09pm	An. gambiae sl	Unfed	1	Non-parous	10	9	2018
38354	25002	2018-09-10	Toma	HLC	OUT	1	1	09pm-10pm	An. gambiae sl	Unfed	1	Parous	10	9	2018
38354	25003	2018-09-10	Toma	HLC	OUT	1	1	09pm-10pm	An. gambiae sl	Unfed	1	Parous	10	9	2018
38354	25004	2018-09-10	Toma	HLC	OUT	1	1	09pm-10pm	An. gambiae sl	Unfed	1	Non-parous	10	9	2018
38354	25005	2018-09-10	Toma	HLC	OUT	1	1	09pm-10pm	An. gambiae sl	Unfed	1	Parous	10	9	2018
38354	25006	2018-09-10	Toma	HLC	OUT	1	1	09pm-10pm	An. gambiae sl	Unfed	1	Parous	10	9	2018
38354	25007	2018-09-10	Toma	HLC	OUT	1	1	09pm-10pm	An. gambiae sl	Unfed	10	NA	10	9	2018
38354	25008	2018-09-10	Toma	HLC	OUT	1	1	09pm-10pm	An. gambiae sl	Unfed	10	NA	10	9	2018
38354	25009	2018-09-10	Toma	HLC	OUT	1	1	09pm-10pm	An. gambiae sl	Unfed	10	NA	10	9	2018
38355	25010	2018-09-10	Toma	HLC	OUT	1	1	10pm-11pm	An. gambiae sl	Unfed	1	Parous	10	9	2018
38355	25011	2018-09-10	Toma	HLC	OUT	1	1	10pm-11pm	An. gambiae sl	Unfed	1	Parous	10	9	2018
38355	25012	2018-09-10	Toma	HLC	OUT	1	1	10pm-11pm	An. gambiae sl	Unfed	1	Parous	10	9	2018
38355	25013	2018-09-10	Toma	HLC	OUT	1	1	10pm-11pm	An. gambiae sl	Unfed	1	Parous	10	9	2018
38355	25014	2018-09-10	Toma	HLC	OUT	1	1	10pm-11pm	An. gambiae sl	Unfed	1	Parous	10	9	2018
38355	25015	2018-09-10	Toma	HLC	OUT	1	1	10pm-11pm	An. gambiae sl	Unfed	9	NA	10	9	2018
38356	25016	2018-09-10	Toma	HLC	OUT	1	1	11pm-12am	An. gambiae sl	Unfed	1	Parous	10	9	2018
38356	25017	2018-09-10	Toma	HLC	OUT	1	1	11pm-12am	An. gambiae sl	Unfed	1	Parous	10	9	2018
38356	25018	2018-09-10	Toma	HLC	OUT	1	1	11pm-12am	An. gambiae sl	Unfed	1	Parous	10	9	2018
38356	25019	2018-09-10	Toma	HLC	OUT	1	1	11pm-12am	An. gambiae sl	Unfed	1	Parous	10	9	2018
38356	25020	2018-09-10	Toma	HLC	OUT	1	1	11pm-12am	An. gambiae sl	Unfed	1	Parous	10	9	2018
38356	25021	2018-09-10	Toma	HLC	OUT	1	1	11pm-12am	An. gambiae sl	Unfed	10	NA	10	9	2018
38356	25022	2018-09-10	Toma	HLC	OUT	1	1	11pm-12am	An. gambiae sl	Unfed	4	NA	10	9	2018
38356	25023	2018-09-10	Toma	HLC	OUT	1	1	11pm-12am	An. gambiae sl	Fed	1	NA	10	9	2018
38357	25024	2018-09-10	Toma	HLC	OUT	1	1	12am-01am	An. gambiae sl	Unfed	1	Parous	10	9	2018
38357	25025	2018-09-10	Toma	HLC	OUT	1	1	12am-01am	An. gambiae sl	Unfed	1	Parous	10	9	2018
38357	25026	2018-09-10	Toma	HLC	OUT	1	1	12am-01am	An. gambiae sl	Unfed	1	Parous	10	9	2018
38357	25027	2018-09-10	Toma	HLC	OUT	1	1	12am-01am	An. gambiae sl	Unfed	1	Parous	10	9	2018
38357	25028	2018-09-10	Toma	HLC	OUT	1	1	12am-01am	An. gambiae sl	Unfed	1	Parous	10	9	2018
38357	25029	2018-09-10	Toma	HLC	OUT	1	1	12am-01am	An. gambiae sl	Unfed	10	NA	10	9	2018
38358	25030	2018-09-10	Toma	HLC	OUT	1	1	01am-02am	An. gambiae sl	Unfed	1	Parous	10	9	2018
38358	25031	2018-09-10	Toma	HLC	OUT	1	1	01am-02am	An. gambiae sl	Unfed	1	Parous	10	9	2018
38358	25032	2018-09-10	Toma	HLC	OUT	1	1	01am-02am	An. gambiae sl	Unfed	1	Parous	10	9	2018
38358	25033	2018-09-10	Toma	HLC	OUT	1	1	01am-02am	An. gambiae sl	Gravid	1	NA	10	9	2018
38359	25034	2018-09-10	Toma	HLC	OUT	1	1	02am-03am	An. gambiae sl	Unfed	1	Parous	10	9	2018
38359	25035	2018-09-10	Toma	HLC	OUT	1	1	02am-03am	An. gambiae sl	Unfed	1	Parous	10	9	2018
38359	25036	2018-09-10	Toma	HLC	OUT	1	1	02am-03am	An. gambiae sl	Unfed	1	Parous	10	9	2018
38359	25037	2018-09-10	Toma	HLC	OUT	1	1	02am-03am	An. gambiae sl	Unfed	1	Parous	10	9	2018
38359	25038	2018-09-10	Toma	HLC	OUT	1	1	02am-03am	An. gambiae sl	Unfed	1	Parous	10	9	2018
38359	25039	2018-09-10	Toma	HLC	OUT	1	1	02am-03am	An. gambiae sl	Unfed	3	NA	10	9	2018
38359	25040	2018-09-10	Toma	HLC	OUT	1	1	02am-03am	An. gambiae sl	Partially-fed	2	NA	10	9	2018
38359	25041	2018-09-10	Toma	HLC	OUT	1	1	02am-03am	An. gambiae sl	Gravid	1	NA	10	9	2018
38360	25042	2018-09-10	Toma	HLC	OUT	1	1	03am-04am	An. gambiae sl	Unfed	1	Parous	10	9	2018
38360	25043	2018-09-10	Toma	HLC	OUT	1	1	03am-04am	An. gambiae sl	Unfed	1	Non-parous	10	9	2018
38360	25044	2018-09-10	Toma	HLC	OUT	1	1	03am-04am	An. gambiae sl	Unfed	1	NA	10	9	2018
38360	25045	2018-09-10	Toma	HLC	OUT	1	1	03am-04am	An. gambiae sl	Unfed	1	Parous	10	9	2018
38360	25046	2018-09-10	Toma	HLC	OUT	1	1	03am-04am	An. gambiae sl	Unfed	1	Parous	10	9	2018
38360	25047	2018-09-10	Toma	HLC	OUT	1	1	03am-04am	An. gambiae sl	Unfed	5	NA	10	9	2018
38360	25048	2018-09-10	Toma	HLC	OUT	1	1	03am-04am	An. gambiae sl	Partially-fed	2	NA	10	9	2018
38361	25049	2018-09-10	Toma	HLC	OUT	1	1	04am-05am	An. gambiae sl	Unfed	1	Parous	10	9	2018
38361	25050	2018-09-10	Toma	HLC	OUT	1	1	04am-05am	An. gambiae sl	Unfed	1	Parous	10	9	2018
38361	25051	2018-09-10	Toma	HLC	OUT	1	1	04am-05am	An. gambiae sl	Unfed	1	Parous	10	9	2018
38361	25052	2018-09-10	Toma	HLC	OUT	1	1	04am-05am	An. gambiae sl	Unfed	1	Parous	10	9	2018
38361	25053	2018-09-10	Toma	HLC	OUT	1	1	04am-05am	An. gambiae sl	Unfed	1	Parous	10	9	2018
38361	25054	2018-09-10	Toma	HLC	OUT	1	1	04am-05am	An. gambiae sl	Unfed	10	NA	10	9	2018
38361	25055	2018-09-10	Toma	HLC	OUT	1	1	04am-05am	An. gambiae sl	Unfed	8	NA	10	9	2018
38361	25056	2018-09-10	Toma	HLC	OUT	1	1	04am-05am	An. gambiae sl	Partially-fed	1	NA	10	9	2018
38361	25057	2018-09-10	Toma	HLC	OUT	1	1	04am-05am	An. gambiae sl	Gravid	1	NA	10	9	2018
38362	25058	2018-09-10	Toma	HLC	OUT	1	1	05am-06am	An. gambiae sl	Unfed	1	Parous	10	9	2018
38362	25059	2018-09-10	Toma	HLC	OUT	1	1	05am-06am	An. gambiae sl	Unfed	1	Parous	10	9	2018
38362	25060	2018-09-10	Toma	HLC	OUT	1	1	05am-06am	An. gambiae sl	Unfed	1	Parous	10	9	2018
38362	25061	2018-09-10	Toma	HLC	OUT	1	1	05am-06am	An. gambiae sl	Unfed	1	Parous	10	9	2018
38362	25062	2018-09-10	Toma	HLC	OUT	1	1	05am-06am	An. gambiae sl	Unfed	1	Parous	10	9	2018
38362	25063	2018-09-10	Toma	HLC	OUT	1	1	05am-06am	An. gambiae sl	Unfed	5	NA	10	9	2018
38362	25064	2018-09-10	Toma	HLC	OUT	1	1	05am-06am	An. gambiae sl	Fed	1	NA	10	9	2018
38375	25122	2018-09-10	Toma	HLC	OUT	2	2	08pm-09pm	An. gambiae sl	Unfed	1	NA	10	9	2018
38375	25123	2018-09-10	Toma	HLC	OUT	2	2	08pm-09pm	An. gambiae sl	Unfed	1	Parous	10	9	2018
38375	25124	2018-09-10	Toma	HLC	OUT	2	2	08pm-09pm	An. gambiae sl	Unfed	1	Parous	10	9	2018
38375	25125	2018-09-10	Toma	HLC	OUT	2	2	08pm-09pm	An. gambiae sl	Unfed	1	NA	10	9	2018
38376	25126	2018-09-10	Toma	HLC	OUT	2	2	09pm-10pm	An. gambiae sl	Unfed	1	Parous	10	9	2018
38376	25127	2018-09-10	Toma	HLC	OUT	2	2	09pm-10pm	An. gambiae sl	Unfed	1	Parous	10	9	2018
38376	25128	2018-09-10	Toma	HLC	OUT	2	2	09pm-10pm	An. gambiae sl	Unfed	1	Parous	10	9	2018
38376	25129	2018-09-10	Toma	HLC	OUT	2	2	09pm-10pm	An. gambiae sl	Unfed	1	Parous	10	9	2018
38376	25130	2018-09-10	Toma	HLC	OUT	2	2	09pm-10pm	An. gambiae sl	Unfed	1	Parous	10	9	2018
38377	25131	2018-09-10	Toma	HLC	OUT	2	2	10pm-11pm	An. gambiae sl	Unfed	1	Parous	10	9	2018
38377	25132	2018-09-10	Toma	HLC	OUT	2	2	10pm-11pm	An. gambiae sl	Unfed	1	Parous	10	9	2018
38377	25133	2018-09-10	Toma	HLC	OUT	2	2	10pm-11pm	An. gambiae sl	Unfed	1	Parous	10	9	2018
38377	25134	2018-09-10	Toma	HLC	OUT	2	2	10pm-11pm	An. gambiae sl	Unfed	1	Parous	10	9	2018
38377	25135	2018-09-10	Toma	HLC	OUT	2	2	10pm-11pm	An. gambiae sl	Unfed	1	Parous	10	9	2018
38377	25136	2018-09-10	Toma	HLC	OUT	2	2	10pm-11pm	An. gambiae sl	Unfed	8	NA	10	9	2018
38377	25137	2018-09-10	Toma	HLC	OUT	2	2	10pm-11pm	An. gambiae sl	Partially-fed	1	NA	10	9	2018
38377	25138	2018-09-10	Toma	HLC	OUT	2	2	10pm-11pm	An. gambiae sl	Gravid	1	NA	10	9	2018
38377	25139	2018-09-10	Toma	HLC	OUT	2	2	10pm-11pm	An. nili	Unfed	1	NA	10	9	2018
38378	25140	2018-09-10	Toma	HLC	OUT	2	2	11pm-12am	An. gambiae sl	Unfed	1	Parous	10	9	2018
38378	25141	2018-09-10	Toma	HLC	OUT	2	2	11pm-12am	An. gambiae sl	Unfed	1	Parous	10	9	2018
38378	25142	2018-09-10	Toma	HLC	OUT	2	2	11pm-12am	An. gambiae sl	Unfed	1	Parous	10	9	2018
38378	25143	2018-09-10	Toma	HLC	OUT	2	2	11pm-12am	An. gambiae sl	Unfed	1	Parous	10	9	2018
38378	25144	2018-09-10	Toma	HLC	OUT	2	2	11pm-12am	An. gambiae sl	Unfed	1	NA	10	9	2018
38378	25145	2018-09-10	Toma	HLC	OUT	2	2	11pm-12am	An. gambiae sl	Unfed	10	NA	10	9	2018
38379	25146	2018-09-10	Toma	HLC	OUT	2	2	12am-01am	An. gambiae sl	Unfed	1	Parous	10	9	2018
38379	25147	2018-09-10	Toma	HLC	OUT	2	2	12am-01am	An. gambiae sl	Unfed	1	Parous	10	9	2018
38379	25148	2018-09-10	Toma	HLC	OUT	2	2	12am-01am	An. gambiae sl	Unfed	1	Parous	10	9	2018
38379	25149	2018-09-10	Toma	HLC	OUT	2	2	12am-01am	An. gambiae sl	Unfed	1	NA	10	9	2018
38379	25150	2018-09-10	Toma	HLC	OUT	2	2	12am-01am	An. gambiae sl	Unfed	1	Parous	10	9	2018
38379	25151	2018-09-10	Toma	HLC	OUT	2	2	12am-01am	An. gambiae sl	Unfed	10	NA	10	9	2018
38380	25152	2018-09-10	Toma	HLC	OUT	2	2	01am-02am	An. gambiae sl	Unfed	1	Parous	10	9	2018
38380	25153	2018-09-10	Toma	HLC	OUT	2	2	01am-02am	An. gambiae sl	Unfed	1	Parous	10	9	2018
38380	25154	2018-09-10	Toma	HLC	OUT	2	2	01am-02am	An. gambiae sl	Unfed	1	Parous	10	9	2018
38380	25155	2018-09-10	Toma	HLC	OUT	2	2	01am-02am	An. gambiae sl	Unfed	1	Parous	10	9	2018
38381	25156	2018-09-10	Toma	HLC	OUT	2	2	02am-03am	An. gambiae sl	Unfed	1	Parous	10	9	2018
38381	25157	2018-09-10	Toma	HLC	OUT	2	2	02am-03am	An. gambiae sl	Unfed	1	Non-parous	10	9	2018
38381	25158	2018-09-10	Toma	HLC	OUT	2	2	02am-03am	An. gambiae sl	Unfed	1	Parous	10	9	2018
38381	25159	2018-09-10	Toma	HLC	OUT	2	2	02am-03am	An. gambiae sl	Unfed	1	Parous	10	9	2018
38381	25160	2018-09-10	Toma	HLC	OUT	2	2	02am-03am	An. gambiae sl	Unfed	1	Parous	10	9	2018
38382	25161	2018-09-10	Toma	HLC	OUT	2	2	03am-04am	An. gambiae sl	Unfed	1	Parous	10	9	2018
38382	25162	2018-09-10	Toma	HLC	OUT	2	2	03am-04am	An. gambiae sl	Unfed	1	Parous	10	9	2018
38382	25163	2018-09-10	Toma	HLC	OUT	2	2	03am-04am	An. gambiae sl	Unfed	1	Non-parous	10	9	2018
38382	25164	2018-09-10	Toma	HLC	OUT	2	2	03am-04am	An. gambiae sl	Unfed	1	Parous	10	9	2018
38382	25165	2018-09-10	Toma	HLC	OUT	2	2	03am-04am	An. gambiae sl	Unfed	1	Parous	10	9	2018
38383	25166	2018-09-10	Toma	HLC	OUT	2	2	04am-05am	An. gambiae sl	Unfed	1	Parous	10	9	2018
38383	25167	2018-09-10	Toma	HLC	OUT	2	2	04am-05am	An. gambiae sl	Unfed	1	Non-parous	10	9	2018
38383	25168	2018-09-10	Toma	HLC	OUT	2	2	04am-05am	An. gambiae sl	Unfed	1	Parous	10	9	2018
38383	25169	2018-09-10	Toma	HLC	OUT	2	2	04am-05am	An. gambiae sl	Unfed	1	Parous	10	9	2018
38383	25170	2018-09-10	Toma	HLC	OUT	2	2	04am-05am	An. gambiae sl	Unfed	1	Parous	10	9	2018
38383	25171	2018-09-10	Toma	HLC	OUT	2	2	04am-05am	An. gambiae sl	Unfed	4	NA	10	9	2018
38384	25172	2018-09-10	Toma	HLC	OUT	2	2	05am-06am	An. gambiae sl	Unfed	1	Parous	10	9	2018
38384	25173	2018-09-10	Toma	HLC	OUT	2	2	05am-06am	An. gambiae sl	Unfed	1	Parous	10	9	2018
38384	25174	2018-09-10	Toma	HLC	OUT	2	2	05am-06am	An. gambiae sl	Unfed	1	Parous	10	9	2018
38384	25175	2018-09-10	Toma	HLC	OUT	2	2	05am-06am	An. gambiae sl	Unfed	1	Parous	10	9	2018
38384	25176	2018-09-10	Toma	HLC	OUT	2	2	05am-06am	An. gambiae sl	Unfed	1	Parous	10	9	2018
38397	25211	2018-09-10	Toma	HLC	OUT	3	3	08pm-09pm	An. gambiae sl	Unfed	1	Parous	10	9	2018
38397	25212	2018-09-10	Toma	HLC	OUT	3	3	08pm-09pm	An. gambiae sl	Unfed	1	Non-parous	10	9	2018
38398	25213	2018-09-10	Toma	HLC	OUT	3	3	09pm-10pm	An. gambiae sl	Unfed	1	Parous	10	9	2018
38398	25214	2018-09-10	Toma	HLC	OUT	3	3	09pm-10pm	An. gambiae sl	Unfed	1	Parous	10	9	2018
38398	25215	2018-09-10	Toma	HLC	OUT	3	3	09pm-10pm	An. gambiae sl	Unfed	1	Parous	10	9	2018
38398	25216	2018-09-10	Toma	HLC	OUT	3	3	09pm-10pm	An. gambiae sl	Unfed	1	Parous	10	9	2018
38399	25217	2018-09-10	Toma	HLC	OUT	3	3	10pm-11pm	An. gambiae sl	Unfed	1	Parous	10	9	2018
38399	25218	2018-09-10	Toma	HLC	OUT	3	3	10pm-11pm	An. gambiae sl	Unfed	1	NA	10	9	2018
38399	25219	2018-09-10	Toma	HLC	OUT	3	3	10pm-11pm	An. gambiae sl	Unfed	1	Parous	10	9	2018
38399	25220	2018-09-10	Toma	HLC	OUT	3	3	10pm-11pm	An. gambiae sl	Unfed	1	Parous	10	9	2018
38399	25221	2018-09-10	Toma	HLC	OUT	3	3	10pm-11pm	An. gambiae sl	Unfed	1	Parous	10	9	2018
38400	25222	2018-09-10	Toma	HLC	OUT	3	3	11pm-12am	An. gambiae sl	Unfed	1	Parous	10	9	2018
38400	25223	2018-09-10	Toma	HLC	OUT	3	3	11pm-12am	An. gambiae sl	Unfed	1	Parous	10	9	2018
38400	25224	2018-09-10	Toma	HLC	OUT	3	3	11pm-12am	An. gambiae sl	Unfed	1	Parous	10	9	2018
38400	25225	2018-09-10	Toma	HLC	OUT	3	3	11pm-12am	An. gambiae sl	Unfed	1	Parous	10	9	2018
38401	25226	2018-09-10	Toma	HLC	OUT	3	3	12am-01am	An. gambiae sl	Unfed	1	Parous	10	9	2018
38401	25227	2018-09-10	Toma	HLC	OUT	3	3	12am-01am	An. gambiae sl	Unfed	1	Non-parous	10	9	2018
38401	25228	2018-09-10	Toma	HLC	OUT	3	3	12am-01am	An. gambiae sl	Unfed	1	Non-parous	10	9	2018
38401	25229	2018-09-10	Toma	HLC	OUT	3	3	12am-01am	An. gambiae sl	Unfed	1	Parous	10	9	2018
38401	25230	2018-09-10	Toma	HLC	OUT	3	3	12am-01am	An. gambiae sl	Unfed	1	Parous	10	9	2018
38402	25231	2018-09-10	Toma	HLC	OUT	3	3	01am-02am	An. gambiae sl	Unfed	1	Parous	10	9	2018
38402	25232	2018-09-10	Toma	HLC	OUT	3	3	01am-02am	An. gambiae sl	Unfed	1	Parous	10	9	2018
38402	25233	2018-09-10	Toma	HLC	OUT	3	3	01am-02am	An. gambiae sl	Unfed	1	Parous	10	9	2018
38402	25234	2018-09-10	Toma	HLC	OUT	3	3	01am-02am	An. gambiae sl	Unfed	1	Parous	10	9	2018
38402	25235	2018-09-10	Toma	HLC	OUT	3	3	01am-02am	An. gambiae sl	Unfed	1	Parous	10	9	2018
38403	25236	2018-09-10	Toma	HLC	OUT	3	3	02am-03am	An. gambiae sl	Unfed	1	Parous	10	9	2018
38403	25237	2018-09-10	Toma	HLC	OUT	3	3	02am-03am	An. gambiae sl	Unfed	1	Parous	10	9	2018
38403	25238	2018-09-10	Toma	HLC	OUT	3	3	02am-03am	An. gambiae sl	Unfed	1	Parous	10	9	2018
38420	25274	2018-09-10	Toma	HLC	OUT	4	4	09pm-10pm	An. gambiae sl	Unfed	1	Parous	10	9	2018
38420	25275	2018-09-10	Toma	HLC	OUT	4	4	09pm-10pm	An. gambiae sl	Unfed	1	Non-parous	10	9	2018
38420	25276	2018-09-10	Toma	HLC	OUT	4	4	09pm-10pm	An. gambiae sl	Unfed	1	Parous	10	9	2018
38420	25277	2018-09-10	Toma	HLC	OUT	4	4	09pm-10pm	An. gambiae sl	Unfed	1	Parous	10	9	2018
38421	25278	2018-09-10	Toma	HLC	OUT	4	4	10pm-11pm	An. gambiae sl	Unfed	1	Parous	10	9	2018
38421	25279	2018-09-10	Toma	HLC	OUT	4	4	10pm-11pm	An. gambiae sl	Unfed	1	NA	10	9	2018
38421	25280	2018-09-10	Toma	HLC	OUT	4	4	10pm-11pm	An. gambiae sl	Unfed	1	Parous	10	9	2018
38421	25281	2018-09-10	Toma	HLC	OUT	4	4	10pm-11pm	An. gambiae sl	Unfed	1	Parous	10	9	2018
38421	25282	2018-09-10	Toma	HLC	OUT	4	4	10pm-11pm	An. gambiae sl	Unfed	1	Parous	10	9	2018
38422	25283	2018-09-10	Toma	HLC	OUT	4	4	11pm-12am	An. gambiae sl	Unfed	1	Parous	10	9	2018
38422	25284	2018-09-10	Toma	HLC	OUT	4	4	11pm-12am	An. gambiae sl	Unfed	1	Parous	10	9	2018
38422	25285	2018-09-10	Toma	HLC	OUT	4	4	11pm-12am	An. gambiae sl	Unfed	1	Parous	10	9	2018
38422	25286	2018-09-10	Toma	HLC	OUT	4	4	11pm-12am	An. gambiae sl	Unfed	1	Parous	10	9	2018
38422	25287	2018-09-10	Toma	HLC	OUT	4	4	11pm-12am	An. gambiae sl	Unfed	1	Parous	10	9	2018
38426	25288	2018-09-10	Toma	HLC	OUT	4	4	03am-04am	An. gambiae sl	Unfed	1	Parous	10	9	2018
38426	25289	2018-09-10	Toma	HLC	OUT	4	4	03am-04am	An. gambiae sl	Unfed	1	Parous	10	9	2018
38426	25290	2018-09-10	Toma	HLC	OUT	4	4	03am-04am	An. gambiae sl	Unfed	1	Parous	10	9	2018
38426	25291	2018-09-10	Toma	HLC	OUT	4	4	03am-04am	An. gambiae sl	Unfed	1	Parous	10	9	2018
38426	25292	2018-09-10	Toma	HLC	OUT	4	4	03am-04am	An. gambiae sl	Unfed	1	Parous	10	9	2018
38426	25293	2018-09-10	Toma	HLC	OUT	4	4	03am-04am	An. gambiae sl	Fed	1	NA	10	9	2018
38427	25294	2018-09-10	Toma	HLC	OUT	4	4	04am-05am	An. gambiae sl	Unfed	1	Parous	10	9	2018
38427	25295	2018-09-10	Toma	HLC	OUT	4	4	04am-05am	An. gambiae sl	Unfed	1	Parous	10	9	2018
38427	25296	2018-09-10	Toma	HLC	OUT	4	4	04am-05am	An. gambiae sl	Unfed	1	Parous	10	9	2018
38427	25297	2018-09-10	Toma	HLC	OUT	4	4	04am-05am	An. gambiae sl	Unfed	1	Parous	10	9	2018
38427	25298	2018-09-10	Toma	HLC	OUT	4	4	04am-05am	An. gambiae sl	Unfed	1	Parous	10	9	2018
38427	25299	2018-09-10	Toma	HLC	OUT	4	4	04am-05am	An. gambiae sl	Unfed	10	NA	10	9	2018

## Sheet: GLMM 1 Predictions 
GLM results for the time spent indoors										Posterior checks for the GLM predicting time spent indoors
Family: gaussian
Links: mu = identity; sigma = identity
Formula: hum_inside ~ sex + age + mon + (1 | ID2)
Data: indiv_inside (Number of observations: 1399)
Samples: 4 chains, each with iter = 1000; warmup = 500; thin = 1;
total post-warmup samples = 2000
Group-Level Effects:
~ID2 (Number of levels: 101)
Estimate Est.Error l-95% CI u-95% CI Eff.Sample Rhat
sd(Intercept) 1.06 0.09 0.91 1.25 399 1.00
Population-Level Effects:
Estimate Est.Error l-95% CI u-95% CI Eff.Sample Rhat
Intercept 7.07 0.26 6.54 7.56 222 1.01
sexM -1.07 0.24 -1.54 -0.61 207 1.03
age -0.01 0.01 -0.03 -0.00 281 1.01
monjuly 1.56 0.11 1.35 1.77 1234 1.00
monMay -0.43 0.29 -0.97 0.14 256 1.00
monNovember 0.91 0.29 0.39 1.50 266 1.01
monoctober 0.72 0.11 0.51 0.93 1192 1.00
Family Specific Parameters:
Estimate Est.Error l-95% CI u-95% CI Eff.Sample Rhat
sigma 1.25 0.02 1.21 1.30 2024 1.00
Samples were drawn using sampling(NUTS). For each parameter, Eff.Sample
is a crude measure of effective sample size, and Rhat is the potential
scale reduction factor on split chains (at convergence, Rhat = 1).
Model Predictions
sex	age	mon	fit	se	lwr	upr	vil
F	1	April	1.4075	0.121431	1.16598	1.64288	Toma
F	12	April	1.53075	0.105322	1.32251	1.73221	Toma
F	23	April	1.65401	0.0943674	1.4668	1.83508	Toma
F	46	April	1.91172	0.0952181	1.72565	2.096	Toma
F	70	April	2.18064	0.126747	1.93445	2.43543	Toma
M	1	April	1.42537	0.132927	1.1663	1.6848	Toma
M	12	April	1.54863	0.122013	1.31135	1.78974	Toma
M	23	April	1.67188	0.11649	1.44668	1.90223	Toma
M	46	April	1.92959	0.124702	1.67912	2.17868	Toma
M	70	April	2.19851	0.156357	1.89702	2.50729	Toma
F	1	July	0.520642	0.115043	0.30166	0.74803	Niakore
F	12	July	0.643896	0.0976665	0.45519	0.843159	Niakore
F	23	July	0.767151	0.085487	0.607906	0.944983	Niakore
F	46	July	1.02486	0.0858998	0.85409	1.19777	Niakore
F	70	July	1.29378	0.11951	1.05091	1.52718	Niakore
M	1	July	1.42288	0.11573	1.19361	1.63893	Niakore
M	12	July	1.54613	0.104461	1.33801	1.74527	Niakore
M	23	July	1.66939	0.0994803	1.4748	1.86101	Niakore
M	46	July	1.9271	0.111836	1.70186	2.13748	Niakore
M	70	July	2.19602	0.148532	1.90138	2.48747	Niakore
F	1	May	0.951059	0.1393	0.675354	1.22639	Niakore
F	12	May	1.07431	0.132359	0.812952	1.34195	Niakore
F	23	May	1.19757	0.130762	0.941229	1.46192	Niakore
F	46	May	1.45528	0.144759	1.16663	1.73746	Niakore
F	70	May	1.7242	0.178351	1.36956	2.0659	Niakore
M	1	May	1.12716	0.187987	0.769826	1.51474	Niakore
M	12	May	1.25041	0.184043	0.896644	1.62499	Niakore
M	23	May	1.37367	0.184039	1.01414	1.75542	Niakore
M	46	May	1.63138	0.196474	1.24322	2.03455	Niakore
M	70	May	1.9003	0.224431	1.47297	2.34885	Niakore
F	1	November	0.168461	0.140676	-0.107312	0.453199	Niakore
F	12	November	0.291716	0.133896	0.0334386	0.563928	Niakore
F	23	November	0.41497	0.132409	0.165012	0.682015	Niakore
F	46	November	0.672684	0.14642	0.383783	0.95791	Niakore
F	70	November	0.941602	0.179849	0.591911	1.29157	Niakore
M	1	November	0.55672	0.184018	0.205232	0.920866	Niakore
M	12	November	0.679974	0.18045	0.322459	1.03501	Niakore
M	23	November	0.803229	0.180907	0.453421	1.14916	Niakore
M	46	November	1.06094	0.194441	0.685404	1.4528	Niakore
M	70	November	1.32986	0.223468	0.883792	1.769	Niakore
F	1	October	0.7171	0.121429	0.481487	0.948706	Toma
F	12	October	0.840354	0.10422	0.633571	1.0437	Toma
F	23	October	0.963608	0.0918896	0.781174	1.14268	Toma
F	46	October	1.22132	0.0901266	1.03986	1.39506	Toma
F	70	October	1.49024	0.120905	1.24609	1.71454	Toma
M	1	October	0.961698	0.126392	0.711383	1.21075	Toma
M	12	October	1.08495	0.115657	0.857349	1.31065	Toma
M	23	October	1.20821	0.11065	0.98227	1.4224	Toma
M	46	October	1.46592	0.120868	1.23303	1.70634	Toma
M	70	October	1.73484	0.154622	1.43767	2.04742	Toma

## Sheet: GLMM 2 Predictions Cascades dta
GLM results for the number of bites received per night
Family: gaussian
Links: mu = identity; sigma = identity
Formula: log(hum_bites + 1) ~ age + sex * mon + (1 | ID2)
Data: indiv_bites (Number of observations: 1397)
Samples: 4 chains, each with iter = 1000; warmup = 500; thin = 1;
total post-warmup samples = 2000
Group-Level Effects:
~ID2 (Number of levels: 101)
Estimate Est.Error l-95% CI u-95% CI Eff.Sample Rhat
sd(Intercept) 0.36 0.03 0.31 0.43 362 1.00
Population-Level Effects:
Estimate Est.Error l-95% CI u-95% CI Eff.Sample Rhat
Intercept 0.53 0.09 0.36 0.71 214 1.01
age 0.00 0.00 0.00 0.01 209 1.03
sexM 0.36 0.10 0.16 0.56 195 1.03
monJuly 0.67 0.04 0.59 0.74 1066 1.00
monMay 0.42 0.12 0.18 0.67 230 1.00
monNovember 0.37 0.12 0.13 0.61 224 1.01
monOctober 1.50 0.04 1.42 1.58 1056 1.00
sexM:monJuly 0.24 0.07 0.11 0.37 907 1.01
sexM:monMay -0.27 0.18 -0.63 0.09 293 1.02
sexM:monNovember -0.16 0.18 -0.50 0.21 280 1.03
sexM:monOctober -0.08 0.07 -0.21 0.05 919 1.00
Family Specific Parameters:
Estimate Est.Error l-95% CI u-95% CI Eff.Sample Rhat
sigma 0.39 0.01 0.37 0.40 1512 1.00
Samples were drawn using sampling(NUTS). For each parameter, Eff.Sample
is a crude measure of effective sample size, and Rhat is the potential
scale reduction factor on split chains (at convergence, Rhat = 1).
Model Predictions
sex	age	mon	fit	se	lwr	upr	vil	back_transformed_fits	back_transformed_fits_lwr	back_transformed_fits_upr
F	0	May	0.956463	0.106035	0.748385	1.16633	Nia	1.60247	1.11358	2.2102
F	14	May	1.02164	0.0979388	0.828094	1.21184	Nia	1.77775	1.28895	2.35965
F	23	May	1.06354	0.0967268	0.872285	1.25834	Nia	1.89662	1.39237	2.51957
F	46	May	1.17062	0.108116	0.959145	1.38141	Nia	2.224	1.60946	2.9805
F	70	May	1.28236	0.136467	1.00873	1.54733	Nia	2.60514	1.74212	3.69888
M	0	May	1.05031	0.126043	0.804148	1.29469	Nia	1.85854	1.23479	2.64986
M	14	May	1.11549	0.12244	0.881752	1.35243	Nia	2.05106	1.41513	2.8668
M	23	May	1.15739	0.123457	0.924406	1.39696	Nia	2.18162	1.52037	3.04288
M	46	May	1.26447	0.137175	1.00997	1.54213	Nia	2.54122	1.74553	3.67455
M	70	May	1.37621	0.164461	1.06796	1.70016	Nia	2.95986	1.90944	4.47483
F	0	November	0.908394	0.104785	0.707058	1.11394	Nia	1.48034	1.02802	2.04633
F	14	November	0.973573	0.0964225	0.784841	1.15821	Nia	1.64739	1.19206	2.18422
F	23	November	1.01547	0.0950863	0.831559	1.19589	Nia	1.76067	1.2969	2.30648
F	46	November	1.12255	0.106411	0.903582	1.32196	Nia	2.07269	1.46843	2.75077
F	70	November	1.23429	0.134923	0.956361	1.48993	Nia	2.43594	1.60221	3.43677
M	0	November	1.11402	0.127394	0.863162	1.3568	Nia	2.0466	1.37065	2.88373
M	14	November	1.1792	0.123904	0.944386	1.42971	Nia	2.25179	1.57123	3.17748
M	23	November	1.22111	0.124957	0.988234	1.47523	Nia	2.39093	1.68649	3.37204
M	46	November	1.32819	0.138635	1.0707	1.62231	Nia	2.77419	1.91741	4.06476
M	70	November	1.43992	0.165775	1.13057	1.78969	Nia	3.22037	2.09743	4.98763
F	0	April	0.533599	0.0909744	0.363061	0.714274	TA	0.705058	0.437723	1.0427
F	14	April	0.598778	0.0735507	0.461927	0.751478	TA	0.819894	0.587129	1.12013
F	23	April	0.640679	0.0662766	0.51867	0.778809	TA	0.89777	0.679792	1.17888
F	46	April	0.74776	0.0687695	0.616501	0.885474	TA	1.11226	0.852436	1.42413
F	70	April	0.859496	0.0978784	0.663247	1.04973	TA	1.36197	0.941086	1.85689
M	0	April	0.898125	0.101558	0.714539	1.10684	TA	1.45499	1.04325	2.02478
M	14	April	0.963304	0.0883228	0.800001	1.14217	TA	1.62034	1.22554	2.13355
M	23	April	1.00521	0.0837322	0.84903	1.17371	TA	1.73247	1.33738	2.23398
M	46	April	1.11229	0.0890424	0.937532	1.28474	TA	2.0413	1.55367	2.61374
M	70	April	1.22402	0.115696	0.984657	1.4399	TA	2.40084	1.67689	3.22027
F	0	July	1.20365	0.090549	1.03997	1.38095	TA	2.33225	1.82913	2.97868
F	14	July	1.26883	0.0721418	1.13299	1.41364	TA	2.55668	2.10493	3.1109
F	23	July	1.31073	0.0640704	1.18959	1.44148	TA	2.70888	2.28574	3.22694
F	46	July	1.41781	0.0650486	1.29173	1.5452	TA	3.12807	2.63909	3.68889
F	70	July	1.52955	0.0941422	1.34765	1.71077	TA	3.61608	2.84838	4.53324
M	0	July	1.80368	0.0916053	1.63304	1.99655	TA	5.07195	4.11942	6.36364
M	14	July	1.86886	0.0778276	1.72807	2.03079	TA	5.4809	4.62977	6.62012
M	23	July	1.91076	0.0733633	1.77559	2.05989	TA	5.75823	4.90376	6.84512
M	46	July	2.01784	0.0811987	1.85211	2.1728	TA	6.52207	5.37327	7.78284
M	70	July	2.12958	0.11116	1.89659	2.34167	TA	7.41131	5.66314	9.39858
F	0	October	2.03822	0.0918797	1.8714	2.21639	TA	6.67696	5.49741	8.17411
F	14	October	2.1034	0.0736967	1.96761	2.25224	TA	7.19401	6.15356	8.50905
F	23	October	2.1453	0.0657382	2.02488	2.27758	TA	7.54464	6.5752	8.75303
F	46	October	2.25238	0.0664947	2.12274	2.38464	TA	8.51039	7.35401	9.85518
F	70	October	2.36412	0.0950031	2.1756	2.54716	TA	9.63469	7.80743	11.7708
M	0	October	2.32515	0.098646	2.14022	2.53182	TA	9.22819	7.50131	11.5764
M	14	October	2.39033	0.0853204	2.23269	2.5684	TA	9.91706	8.3249	12.045
M	23	October	2.43223	0.0808045	2.28259	2.60069	TA	10.3842	8.80199	12.473
M	46	October	2.53931	0.0868798	2.36546	2.70423	TA	11.6709	9.64899	13.9428
M	70	October	2.65104	0.114502	2.40512	2.87114	TA	13.1688	10.0798	16.6571

## Sheet: Species ID-Niakore
Location	Hour	An. coluzzii	An. gambiae	Grand Total
	07pm - 08pm	0	0	0
IN	08pm - 09pm	1	2	3
	09pm - 10pm	0	2	2
	10pm - 11pm	2	0	2
	11pm - 12am	4	12	16
	12am - 01am	1	3	4
	01am - 02am	2	16	18
	02am - 03am	6	21	27
	03am - 04am	0	12	12
	04am - 05am	1	12	13
	05am - 06am	0	2	2
IN Total		17	82	99
OUT	07pm - 08pm	0	3	3
	08pm - 09pm	1	3	4
	09pm - 10pm	2	1	3
	10pm - 11pm	2	4	6
	11pm - 12am	2	14	16
	12am - 01am	1	12	13
	01am - 02am	2	12	14
	02am - 03am	2	13	15
	03am - 04am	1	14	15
	04am - 05am	2	15	17
	05am - 06am	1	6	7
OUT Total		16	97	113
Grand Total		33	179	212
